# Supplementary material for: B chromosome contains active genes and impacts the transcription of A chromosomes in maize (Zea mays L.)
Source: BMC Plant Biol. 2016 Apr 16;16:88. doi: 10.1186/s12870-016-0775-7 (PMC4833949; doi:10.1186/s12870-016-0775-7)
Supplement: Additional file 1: Table S1. — Summary of RNA-seq read mapping results. (XLSX 9 kb) [file 12870_2016_775_MOESM1_ESM.xlsx]

## Sheet: Sheet1
Table S1. Summary of RNA-seq read mapping results
B chr. number	Sample	Total Reads	Mapped Reads	Mapped Reads(%)	Uniquely Mapped	Uniquely mapped Reads(%)	unmapped Reads	Unmapped Reads(%)
0	0B_1	53487724	46021096	86	39834844	74.5	7466628	14
0	0B_2	37939766	30226389	79.7	25264200	66.6	7713377	20.3
1	1B_1	54072268	47924643	88.6	34971156	64.7	6147625	11.4
6	6B_1	50813830	45596978	89.7	31574960	62.1	5216852	10.3
0	0B_3	36491110	28279554	77.5	26469682	72.5	8211556	22.5
1	1B_2	40862522	33781954	82.7	31569402	77.3	7080568	17.3
1	1B_3	39991074	33022902	82.6	30647057	76.6	6968172	17.4
6	6B_2	97545922	88193509	90.4	76088556	78	9352413	9.6
6	6B_3	40909142	35662419	87.2	30517744	74.6	5246723	12.8
All reads were mapped to maize reference genome version ZmB73_5a.59.
