# Supplementary material for: B chromosome contains active genes and impacts the transcription of A chromosomes in maize (Zea mays L.)
Source: BMC Plant Biol. 2016 Apr 16;16:88. doi: 10.1186/s12870-016-0775-7 (PMC4833949; doi:10.1186/s12870-016-0775-7)
Supplement: Additional file 2: Tabel S2. — The correlation of RNA-seq data in each of the three groups. (XLSX 9 kb) [file 12870_2016_775_MOESM2_ESM.xlsx]

## Sheet: Sheet1
Tabel S2. The correlation of RNA-seq data in each of the three groups
Library	0B_1	0B_2	0B_3	Library	1B_1	1B_2	1B_3	Library	6B_1	6B_2	6B_3
0B_1	1	0.97	0.94	1B_1	1	0.93	0.93	6B_1	1	0.95	0.95
0B_2	0.96	1	0.91	1B_2	0.93	1	0.99	6B_2	0.95	1	0.99
0B_3	0.93	0.92	1	1B_3	0.93	0.97	1	6B_3	0.95	0.98	1
The blue numbers are Pearson correlations, and the green numbers are Spearman correlations.
0B_1, 0B_2 and 0B_3 are B73+0B samples, 1B_1, 1B_2 and 1B_3 are B73+1B, and 6B_1, 6B_2 and 6B_3 are B73 + 6Bs.
