# Supplementary material for: B chromosome contains active genes and impacts the transcription of A chromosomes in maize (Zea mays L.)
Source: BMC Plant Biol. 2016 Apr 16;16:88. doi: 10.1186/s12870-016-0775-7 (PMC4833949; doi:10.1186/s12870-016-0775-7)
Supplement: Additional file 4: — Data Set S1. The list of differentially expressed genes. (XLSX 71 kb) [file 12870_2016_775_MOESM4_ESM.xlsx]

## Sheet: 1B_vs_0B up
gene_id	gene	description		Locus	logFC.x	logCPM.x	LR.x	PValue.x	FDR.x	X_1B_norm_mean.x	X_0B_norm_mean.x	X_1B_vs_X_0B.x	6B_1_norm	1B_1_norm	0B_1_norm	0B_2_norm	6B_1	1B_1	0B_1	0B_2	logFC.y	logCPM.y	LR.y	PValue.y	FDR.y	X_1B_norm_mean.y	X_0B_norm_mean.y	X_1B_vs_X_0B.y	6B_2_norm	6B_3_norm	1B_2_norm	1B_3_norm	0B_3_norm	6B_2	6B_3	1B_2	1B_3	0B_3
XLOC_005627	GRMZM2G165298	NA	TSS6948	chr1:193817959-193823010	7.24	1.81	22.7	1.92e-06	0.00133	17.5	0	18.5	111	18	0	0	127	20	0	0	7.36	2	16.2	5.6e-05	0.00556	9.9	0	10.9	237	54	8	12	0	215	57	9	13	0
XLOC_006681	GRMZM2G359217	NA	TSS8270	chr1:272575165-272577022	8.12	2.31	34.3	4.81e-09	7.23e-06	32.3	0	33.3	149	32	0	0	171	37	0	0	7.6	2.41	19.1	1.22e-05	0.0016	14.5	0	15.5	232	86	8	20	0	242	103	9	17	0
XLOC_006828	GRMZM2G356718	NA	TSS8468,TSS8469	chr1:281763340-281770186	8.12	3.15	36.6	1.48e-09	2.47e-06	33.6	0	34.6	306	34	0	0	336	37	0	0	8.96	3.51	41.3	1.33e-10	7.13e-08	38.45	0	39.45	581	143	37	40	0	697	151	31	36	0
XLOC_007102	GRMZM2G150386	NA	TSS8818	chr1:297317168-297317678	6.09	1.09	12.7	0.000357	0.1	11.2	0	12.2	100	11	0	0	80	9	0	0	6.71	1.64	10.8	0.00101	0.057	6.35	0	7.35	157	56	4	8	0	143	58	5	9	0
XLOC_007955	GRMZM5G810350	hypothetical protein LOC100274873 (LOC100274873), mRNA	TSS9851	chr10:90696177-90700713	7.16	1.67	21.8	2.96e-06	0.0019	17.3	0	18.3	104	17	0	0	114	19	0	0	7.49	2.25	17.6	2.68e-05	0.00306	12.4	0	13.4	252	81	14	10	0	266	67	13	11	0
XLOC_008406	GRMZM2G013264	NA	TSS10394	chr10:130234862-130240815	6.92	0.703	18.7	1.56e-05	0.00792	14.6	0	15.6	47	15	0	0	52	16	0	0	7.42	1.68	16.5	4.83e-05	0.00494	10.35	0	11.35	186	39	8	13	0	169	41	9	14	0
XLOC_008555	Z138B04_Z333J11.16	NA	TSS10585	chr10:138499105-138501933	8.76	3.02	46.4	9.73e-12	2.47e-08	50.6	0	51.6	248	51	0	0	284	58	0	0	9.66	3.81	60.9	6.11e-15	6.86e-12	48.4	0	49.4	952	207	46	51	0	791	188	48	61	0
XLOC_009826	GRMZM2G103725	NA	TSS12124	chr10:110745903-110751262	7.86	1.71	29.3	6.16e-08	6.76e-05	28.2	0	29.2	96	28	0	0	106	31	0	0	7.49	3.24	18.3	1.93e-05	0.00237	12.5	0	13.5	442	240	15	10	0	468	199	14	10	0
XLOC_010249	Z138B04_Z333J11.16	NA	TSS12626,TSS12627,TSS12628,TSS12629,TSS12630	chr10:138492822-138501967	10.4	4.86	79.4	5.13e-19	1.42e-14	155.4	0	156.4	917	155	0	0	1051	178	0	0	10.4	5.07	96.3	1.01e-22	8.13e-19	82.05	0	83.05	2233	644	76	88	0	1855	585	80	105	0
XLOC_018681	GRMZM2G702253	NA	TSS22970,TSS22971,TSS22972	chr3:217253912-217257838	6.24	2.08	14.5	0.000143	0.0483	9.1	0	10.1	152	9	0	0	167	10	0	0	8.18	2.26	26.8	2.3e-07	5.23e-05	22.25	0	23.25	197	63	18	26	0	236	67	15	24	0
XLOC_021913	GRMZM2G013761	hypothetical protein LOC100278397	TSS26975,TSS26976	chr4:21698367-21703377	4.41	5.21	40.9	1.56e-10	3.15e-07	242.6	10.55	21.0909	1677	243	17	4	1348	195	14	3	5.88	5.56	92.8	5.72e-22	3.2e-18	123.15	2.2	38.7969	2516	719	108	138	2	2630	862	114	115	2
XLOC_022831	GRMZM2G346278	hypothetical protein LOC100278596	TSS28055,TSS28056	chr4:139985415-140009839	4.7	1.7	20.7	5.36e-06	0.00328	28.8	0.9	15.6842	88	29	1	1	101	33	1	1	3.69	2.49	12.2	0.000476	0.0323	14.6	1	7.8	295	67	7	22	1	354	71	6	20	1
XLOC_024461	GRMZM2G013761	hypothetical protein LOC100278397	TSS30064	chr4:21700574-21703009	4.71	4.5	34.7	3.84e-09	5.98e-06	73.9	2.55	21.0986	885	74	5	0	874	73	5	0	3.42	4.69	45.8	1.33e-11	9.02e-09	75.95	7.7	8.8448	1470	328	70	82	8	1537	393	74	68	7
XLOC_027827	GRMZM2G144282	eukaryotic translation initiation factor 3 subunit 1 alpha, 35kDa	TSS34216,TSS34217,TSS34218	chr5:71709319-71734545	7.86	2.26	31	2.64e-08	3.35e-05	31.4	0	32.4	172	31	0	0	170	31	0	0	8.51	3.31	33.5	7.11e-09	2.45e-06	22.15	0	23.15	660	175	27	18	0	548	159	28	21	0
XLOC_034345	GRMZM2G054938	Putative uncharacterized protein	TSS42239	chr6:14732097-14732699	7.82	1.96	29.3	6.32e-08	6.76e-05	27.3	0	28.3	121	27	0	0	133	30	0	0	7.71	3.3	21	4.6e-06	0.000675	14.25	0	15.25	499	226	13	15	0	528	188	12	16	0
XLOC_040839	GRMZM2G113652	hypothetical protein LOC100383902	TSS50158,TSS50159	chr8:87802648-87806995	4.04	4.11	30.6	3.2e-08	3.87e-05	86.1	4.55	15.6937	640	86	6	3	632	85	6	3	3.73	4.64	56.3	6.15e-14	5.71e-11	79.3	8.4	8.5426	1564	342	66	93	8	1420	358	79	98	7
XLOC_045308	GRMZM2G518751	NA	TSS55574	chr9:100950838-100956454	7.95	3.18	34.2	4.94e-09	7.23e-06	28.8	0	29.8	302	29	0	0	346	33	0	0	10	4.15	75.8	3.1e-18	7.89e-15	61.65	0	62.65	1162	279	57	66	0	965	253	60	79	0
XLOC_047146	GRMZM2G518751	NA	TSS57800,TSS57801,TSS57802,TSS57803,TSS57804,TSS57805	chr9:100950754-100958076	8.23	3.26	38.3	5.97e-10	1.11e-06	34.9	0	35.9	316	35	0	0	362	40	0	0	9.8	3.96	68.8	1.08e-16	1.74e-13	53.7	0	54.7	996	252	57	50	0	827	229	60	60	0

## Sheet: 6B_vs_0B up
gene_id	gene	description	TSS id	locus	logFC.x	logCPM.x	LR.x	PValue.x	FDR.x	X_6B_norm_mean.x	X_0B_norm_mean.x	X_6B_vs_X_0B.x	6B_1_norm	1B_1_norm	0B_1_norm	0B_2_norm	6B_1	1B_1	0B_1	0B_2	logFC.y	logCPM.y	LR.y	PValue.y	FDR.y	X_6B_norm_mean.y	X_0B_norm_mean.y	X_6B_vs_X_0B.y	6B_2_norm	6B_3_norm	1B_2_norm	1B_3_norm	0B_3_norm	6B_2	6B_3	1B_2	1B_3	0B_3
XLOC_010249	Z138B04_Z333J11.16	NA	TSS12626,TSS12627,TSS12628,TSS12629,TSS12630	chr10:138492822-138501967	13	4.86	137	1.06e-31	2.57e-27	917.4	0	918.4	917	155	0	0	1051	178	0	0	13	5.07	241	2.33e-54	1.79e-51	1438.7	0	1439.7	2233	644	76	88	0	1855	585	80	105	0
XLOC_005426	GRMZM2G356653	NA	TSS6702,TSS6703,TSS6704	chr1:178519410-178527051	12.5	4.32	125	4.67e-29	7.51e-25	668.4	0	669.4	668	96	0	0	735	106	0	0	10.9	2.93	109	2.04e-25	2.79e-23	262.85	0	263.85	393	133	2	2	0	411	159	2	2	0
XLOC_047146	GRMZM2G518751	NA	TSS57800,TSS57801,TSS57802,TSS57803,TSS57804,TSS57805	chr9:100950754-100958076	11.5	3.26	97.9	4.31e-23	1.89e-19	316	0	317	316	35	0	0	362	40	0	0	11.7	3.96	154	2.25e-35	5.49e-33	623.85	0	624.85	996	252	57	50	0	827	229	60	60	0
XLOC_006828	GRMZM2G356718	NA	TSS8468,TSS8469	chr1:281763340-281770186	11.4	3.15	95.2	1.71e-22	6.35e-19	305.6	0	306.6	306	34	0	0	336	37	0	0	11.4	3.51	115	8.34e-27	1.25e-24	362.1	0	363.1	581	143	37	40	0	697	151	31	36	0
XLOC_045308	GRMZM2G518751	NA	TSS55574	chr9:100950838-100956454	11.4	3.18	96.1	1.11e-22	4.46e-19	302	0	303	302	29	0	0	346	33	0	0	11.9	4.15	163	2.63e-37	7.09e-35	720.2	0	721.2	1162	279	57	66	0	965	253	60	79	0
XLOC_008555	Z138B04_Z333J11.16	NA	TSS10585	chr10:138499105-138501933	11.1	3.02	89.9	2.56e-21	7.28e-18	247.9	0	248.9	248	51	0	0	284	58	0	0	11.6	3.81	133	7.63e-31	1.45e-28	579.65	0	580.65	952	207	46	51	0	791	188	48	61	0
XLOC_042908	GRMZM2G000706	NA	TSS52675	chr8:75898312-75901567	11	2.8	86.2	1.6e-20	3.69e-17	231.3	0	232.3	231	23	0	0	265	26	0	0	8.34	0.346	23.5	1.25e-06	1.92e-05	37	0	38	44	30	0	0	0	46	36	0	0	0
XLOC_001836	GRMZM2G356653	NA	TSS2253	chr1:178519682-178521909	10.7	2.46	76.1	2.68e-18	4.31e-15	211.7	0	212.7	212	22	0	0	209	22	0	0	9.26	1.33	40	2.51e-10	7.3e-09	99	0	100	161	37	1	1	0	170	31	1	1	0
XLOC_006681	GRMZM2G359217	NA	TSS8270	chr1:272575165-272577022	10.4	2.31	69	9.99e-17	1.34e-13	149.3	0	150.3	149	32	0	0	171	37	0	0	10.2	2.41	76.9	1.81e-18	1.36e-16	158.7	0	159.7	232	86	8	20	0	242	103	9	17	0
XLOC_018681	GRMZM2G702253	NA	TSS22970,TSS22971,TSS22972	chr3:217253912-217257838	10.4	2.08	65.9	4.66e-16	5.67e-13	151.9	0	152.9	152	9	0	0	167	10	0	0	9.95	2.26	66.9	2.81e-16	1.65e-14	130.15	0	131.15	197	63	18	26	0	236	67	15	24	0
XLOC_021063	GRMZM2G418004	NA	TSS25934	chr3:202283137-202298221	10.4	2.19	67.9	1.73e-16	2.2e-13	172.2	0	173.2	172	21	0	0	170	21	0	0	9.71	1.78	57.9	2.8e-14	1.35e-12	126.2	0	127.2	178	75	3	0	0	188	62	3	0	0
XLOC_027827	GRMZM2G144282	eukaryotic translation initiation factor 3 subunit 1 alpha, 35kDa	TSS34216,TSS34217,TSS34218	chr5:71709319-71734545	10.4	2.26	68.6	1.2e-16	1.56e-13	172.2	0	173.2	172	31	0	0	170	31	0	0	11.2	3.31	117	2.86e-27	4.43e-25	417.4	0	418.4	660	175	27	18	0	548	159	28	21	0
XLOC_034345	GRMZM2G054938	Putative uncharacterized protein	TSS42239	chr6:14732097-14732699	10	1.96	59.4	1.32e-14	1.45e-11	121	0	122	121	27	0	0	133	30	0	0	11.2	3.3	125	5.59e-29	9.48e-27	362.8	0	363.8	499	226	13	15	0	528	188	12	16	0
XLOC_005627	GRMZM2G165298	NA	TSS6948	chr1:193817959-193823010	9.96	1.81	57.1	4.18e-14	4.12e-11	110.9	0	111.9	111	18	0	0	127	20	0	0	9.78	2	59.8	1.03e-14	5.23e-13	145.6	0	146.6	237	54	8	12	0	215	57	9	13	0
XLOC_001837	GRMZM2G356653	NA	TSS2254	chr1:178522660-178523845	9.85	1.7	55.3	1.02e-13	9.14e-11	103	0	104	103	16	0	0	118	18	0	0	8.87	0.931	36.2	1.78e-09	4.6e-08	77.35	0	78.35	110	45	0	0	0	91	41	0	0	0
XLOC_007955	GRMZM5G810350	hypothetical protein LOC100274873 (LOC100274873), mRNA	TSS9851	chr10:90696177-90700713	9.8	1.67	54.3	1.71e-13	1.42e-10	103.7	0	104.7	104	17	0	0	114	19	0	0	10.1	2.25	68.3	1.4e-16	8.47e-15	166.1	0	167.1	252	81	14	10	0	266	67	13	11	0
XLOC_009826	GRMZM2G103725	NA	TSS12124	chr10:110745903-110751262	9.7	1.71	53.2	3.07e-13	2.47e-10	96.4	0	97.4	96	28	0	0	106	31	0	0	11.2	3.24	121	4.72e-28	7.62e-26	341.05	0	342.05	442	240	15	10	0	468	199	14	10	0
XLOC_003549	GRMZM2G150386	NA	TSS4386	chr1:297312112-297318382	9.6	1.4	50.1	1.47e-12	1.03e-09	90	0	91	90	10	0	0	99	11	0	0	9.28	1.45	47.3	6.21e-12	2.26e-10	95.45	0	96.45	143	48	5	4	0	130	50	6	4	0
XLOC_007102	GRMZM2G150386	NA	TSS8818	chr1:297317168-297317678	9.29	1.09	44.5	2.59e-11	1.45e-08	99.5	0	100.5	100	11	0	0	80	9	0	0	9.45	1.64	51.2	8.39e-13	3.39e-11	106.45	0	107.45	157	56	4	8	0	143	58	5	9	0
XLOC_040335	GRMZM2G342647	NA	TSS49544,TSS49545	chr8:20166675-20174312	9.08	0.851	41.6	1.14e-10	5.68e-08	60.2	0	61.2	60	5	0	0	69	6	0	0	7.74	-0.122	18.2	1.99e-05	0.00023	40.35	0	41.35	69	12	0	0	0	57	11	0	0	0
XLOC_045565	GRMZM5G842555	NA	TSS55886,TSS55887	chr9:123766481-123774843	9.06	0.887	41.1	1.43e-10	6.82e-08	68.9	0	69.9	69	9	0	0	68	9	0	0	8.25	0.322	20.2	6.95e-06	8.97e-05	52.2	0	53.2	94	11	0	0	0	99	9	0	0	0
XLOC_002703	GRMZM2G020073	NA	TSS3329	chr1:243403829-243406208	9.03	0.812	40.8	1.67e-10	7.81e-08	83.3	0	84.3	83	8	0	0	67	6	0	0	9.73	2.08	55.1	1.17e-13	5.3e-12	147.45	0	148.45	250	45	13	21	0	227	47	16	22	0
XLOC_040744	GRMZM2G000706	NA	TSS50044	chr8:75898193-75898707	8.78	0.665	37.3	1.02e-09	4.04e-07	48.9	0	49.9	49	9	0	0	56	10	0	0	6.74	-1.09	10.6	0.00111	0.00769	13.1	0	14.1	17	10	0	0	0	20	10	0	0	0
XLOC_008406	GRMZM2G013264	NA	TSS10394	chr10:130234862-130240815	8.67	0.703	36.2	1.79e-09	6.61e-07	47.3	0	48.3	47	15	0	0	52	16	0	0	9.39	1.68	47.7	4.9e-12	1.8e-10	112.65	0	113.65	186	39	8	13	0	169	41	9	14	0
XLOC_015223	GRMZM2G462690	NA	TSS18704	chr2:163037961-163055094	8.52	0.352	33.5	6.98e-09	2.2e-06	42.7	0	43.7	43	6	0	0	47	6	0	0	8.91	1.07	36.8	1.29e-09	3.39e-08	74.3	0	75.3	112	36	3	2	0	119	30	3	2	0
XLOC_000922	GRMZM5G871471	NA	TSS1169,TSS1170,TSS1171	chr1:62520413-62529696	8.46	0.241	32.7	1.1e-08	3.36e-06	39.3	0	40.3	39	4	0	0	45	4	0	0	8.49	0.922	29.1	6.94e-08	1.36e-06	46.9	0	47.9	68	26	5	18	0	71	31	5	15	0
XLOC_024461	GRMZM2G013761	hypothetical protein LOC100278397	TSS30064	chr4:21700574-21703009	8.35	4.5	108	2.79e-25	2.24e-21	885.1	2.55	249.606	885	74	5	0	874	73	5	0	5.95	4.69	165	1.05e-37	2.88e-35	898.95	7.7	103.442	1470	328	70	82	8	1537	393	74	68	7
XLOC_013331	GRMZM2G453008	NA	TSS16431	chr2:230391260-230395076	8.18	0.052	29.6	5.23e-08	1.39e-05	46	0	47	46	8	0	0	37	6	0	0	9	1.14	35.6	2.43e-09	6.12e-08	59.2	0	60.2	69	49	2	8	0	83	52	2	7	0
XLOC_030064	GRMZM5G813047	NA	TSS36991	chr5:28521982-28522608	8.06	-0.123	28.3	1.05e-07	2.57e-05	30.9	0	31.9	31	4	0	0	34	4	0	0	7.21	-0.619	13.8	0.000208	0.00183	24.75	0	25.75	42	8	0	0	0	38	8	0	0	0
XLOC_040666	GRMZM2G394007	NA	TSS49947,TSS49948	chr8:67845841-67853686	8.06	0.0163	28.5	9.6e-08	2.38e-05	42.3	0	43.3	42	10	0	0	34	8	0	0	8.35	0.557	26.9	2.18e-07	3.91e-06	52.9	0	53.9	85	21	0	5	0	77	22	0	5	0
XLOC_008120	GRMZM2G097050	NA	TSS10048	chr10:108301957-108304248	8.02	0.111	27.9	1.25e-07	2.97e-05	41.1	0	42.1	41	15	0	0	33	12	0	0	8.19	0.372	23.9	1.01e-06	1.58e-05	49.5	0	50.5	84	15	1	2	0	76	16	1	2	0
XLOC_047840	GRMZM2G096464	NA	TSS58681	chr9:149072795-149076796	7.88	-0.368	26.3	2.99e-07	6.61e-05	27.3	0	28.3	27	2	0	0	30	2	0	0	6.41	-1.48	8.03	0.00461	0.0253	11.65	0	12.65	11	12	0	0	0	12	10	0	0	0
XLOC_023071	GRMZM2G325629	NA	TSS28342	chr4:162695529-162702414	7.78	-0.167	25.6	4.13e-07	8.71e-05	34.8	0	35.8	35	11	0	0	28	9	0	0	7.65	-0.122	16.9	3.96e-05	0.000427	30.55	0	31.55	54	8	1	2	0	56	9	1	2	0
XLOC_012881	GRMZM2G575305	Putative uncharacterized protein	TSS15883	chr2:208345175-208349036	7.58	3.65	87.2	9.74e-21	2.47e-17	449.6	2	150.2	450	81	2	2	444	80	2	2	10.6	2.65	94.5	2.46e-22	2.59e-20	246.65	0	247.65	377	117	3	3	0	342	122	4	3	0
XLOC_006338	GRMZM2G007369	NA	TSS7835	chr1:246939868-246956124	7.5	-0.722	22.1	2.64e-06	0.000434	23.3	0	24.3	23	2	0	0	23	2	0	0	7.43	-0.229	16.1	5.86e-05	0.000602	24.7	0	25.7	41	8	2	4	0	43	10	2	3	0
XLOC_004185	GRMZM5G815823	NA	TSS5183	chr1:35808426-35808808	7.37	-0.904	21	4.55e-06	0.000691	26.1	0	27.1	26	1	0	0	21	1	0	0	6.82	-0.885	10.9	0.000942	0.00666	16.35	0	17.35	28	5	0	2	0	29	6	0	2	0
XLOC_019741	GRMZM5G833328	NA	TSS24307	chr3:71093399-71093872	7.3	-0.906	20.5	6.06e-06	0.000873	24.9	0	25.9	25	2	0	0	20	2	0	0	7.18	-0.563	12.7	0.000373	0.00303	16.65	0	17.65	19	14	2	2	0	20	17	2	2	0
XLOC_033304	AC187885.3_FG002	NA	TSS40922	chr6:119945170-119945642	7.3	-0.971	20.2	6.83e-06	0.000976	20.3	0	21.3	20	1	0	0	20	1	0	0	6.92	-0.842	11.8	0.000595	0.00452	19.85	0	20.85	33	7	0	1	0	30	7	0	1	0
XLOC_021913	GRMZM2G013761	hypothetical protein LOC100278397	TSS26975,TSS26976	chr4:21698367-21703377	7.27	5.21	99.6	1.89e-23	1.01e-19	1676.9	10.55	145.273	1677	243	17	4	1348	195	14	3	8.65	5.56	249	5.45e-56	4.39e-53	1617.3	2.2	505.719	2516	719	108	138	2	2630	862	114	115	2
XLOC_033139	GRMZM2G319988	NA	TSS40720	chr6:105618513-105619486	7.22	-0.569	19.9	8.03e-06	0.00112	17.3	0	18.3	17	8	0	0	19	9	0	0	9.39	1.49	47.9	4.47e-12	1.65e-10	111.4	0	112.4	182	41	1	3	0	165	43	1	3	0
XLOC_035116	GRMZM2G319988	NA	TSS43160,TSS43161	chr6:105615460-105622572	7.22	-1.04	19.6	9.6e-06	0.00128	19.2	0	20.2	19	1	0	0	19	1	0	0	9.68	1.72	55.3	1.05e-13	4.76e-12	135.4	0	136.4	219	52	0	0	0	199	54	0	0	0
XLOC_015009	GRMZM2G352947	NA	TSS18455	chr2:136416108-136419742	7.15	-0.974	19.1	1.26e-05	0.00163	22.4	0	23.4	22	4	0	0	18	3	0	0	6.95	-0.586	12.4	0.000441	0.00349	21.85	0	22.85	35	9	2	3	0	29	8	2	4	0
XLOC_017359	GRMZM2G067974	hypothetical protein LOC100278397 (LOC100278397), mRNA	TSS21334	chr3:112998242-113002882	7.06	-0.731	18.6	1.6e-05	0.002	17.2	0	18.2	17	8	0	0	17	8	0	0	8.09	0.164	16.3	5.37e-05	0.000558	32.2	0	33.2	20	44	1	4	0	21	37	1	4	0
XLOC_040839	GRMZM2G113652	hypothetical protein LOC100383902	TSS50158,TSS50159	chr8:87802648-87806995	7	4.11	89.9	2.56e-21	7.28e-18	640	4.55	115.496	640	86	6	3	632	85	6	3	5.83	4.64	156	6.74e-36	1.71e-33	952.95	8.4	101.484	1564	342	66	93	8	1420	358	79	98	7
XLOC_030803	GRMZM2G135228	hypothetical protein LOC100192582	TSS37907	chr5:103713831-103715596	6.99	5.77	99.4	2.09e-23	1.01e-19	1804.6	12.65	132.278	1805	504	14	11	1782	498	14	11	11.1	3.02	87.2	9.81e-21	9.05e-19	321.25	0	322.25	382	261	0	0	0	317	237	0	0	0
XLOC_008312	GRMZM2G064311	NA	TSS10271,TSS10272	chr10:123855613-123857750	6.98	-1.36	17.9	2.37e-05	0.00274	14	0	15	14	0	0	0	16	0	0	0	6.97	-0.7	12.5	0.000399	0.00321	18.65	0	19.65	26	11	2	1	0	28	9	2	1	0
XLOC_016309	GRMZM2G156367	NA	TSS20055,TSS20056	chr2:233248551-233250623	6.98	-1.27	17.9	2.37e-05	0.00274	14	0	15	14	1	0	0	16	1	0	0	7.99	0.299	23	1.64e-06	2.47e-05	34.7	0	35.7	54	16	4	4	0	56	19	4	3	0
XLOC_021382	GRMZM2G502452	NA	TSS26339	chr3:220754116-220759533	6.98	-1.12	17.9	2.38e-05	0.00274	19.9	0	20.9	20	4	0	0	16	3	0	0	8.82	0.925	36	1.92e-09	4.93e-08	67.75	0	68.75	95	41	0	1	0	100	34	0	1	0
XLOC_045578	GRMZM2G412254	NA	TSS55904	chr9:124268861-124270035	6.98	-1.05	17.7	2.62e-05	0.00294	14	0	15	14	4	0	0	16	4	0	0	8.3	0.604	25.9	3.69e-07	6.34e-06	40.45	0	41.45	59	22	1	10	0	71	23	1	9	0
XLOC_047402	GRMZM2G412254	NA	TSS58121	chr9:124268876-124272732	6.98	-1.19	17.7	2.57e-05	0.00293	14	0	15	14	2	0	0	16	2	0	0	7.26	-0.339	14.1	0.000177	0.0016	26.45	0	27.45	46	7	3	2	0	42	7	4	2	0
XLOC_048052	GRMZM5G827309	Probable DNA-directed RNA polymerase (EC 2.7.7.6)(S-2 DNA ORF1)	TSS58948	chrMt:250362-254128	6.98	-1.27	17.9	2.37e-05	0.00274	19.9	0	20.9	20	1	0	0	16	1	0	0	6.65	-0.933	9.44	0.00212	0.0133	13.8	0	14.8	13	14	2	3	0	14	12	2	3	0
XLOC_012224	GRMZM2G462690	NA	TSS15043	chr2:163040506-163041471	6.88	-1.28	17.2	3.36e-05	0.00366	13.1	0	14.1	13	2	0	0	15	2	0	0	6.82	-0.731	11.4	0.000726	0.00536	18.2	0	19.2	30	7	2	2	0	27	7	3	2	0
XLOC_009526	GRMZM2G086117	NA	TSS11752,TSS11753	chr10:79412188-79415831	6.79	-1.55	16.4	5.1e-05	0.00513	12.7	0	13.7	13	0	0	0	14	0	0	0	6.29	-1.44	7.36	0.00668	0.0344	12.55	0	13.55	23	2	0	1	0	24	2	0	1	0
XLOC_023507	GRMZM5G871484	NA	TSS28871	chr4:191583694-191584012	6.79	-1.28	16.5	4.89e-05	0.00501	14.2	0	15.2	14	3	0	0	14	3	0	0	6.66	-1.03	9.74	0.0018	0.0116	15.7	0	16.7	19	12	1	2	0	16	11	1	2	0
XLOC_023773	GRMZM2G024834	NA	TSS29206,TSS29207,TSS29208	chr4:215809475-215815978	6.79	-1.36	16.5	4.81e-05	0.00498	14.2	0	15.2	14	2	0	0	14	2	0	0	7.86	0.129	19.6	9.33e-06	0.000117	34.65	0	35.65	59	10	1	5	0	62	12	1	4	0
XLOC_010233	GRMZM5G800518	NA	TSS12607,TSS12608,TSS12609	chr10:137541384-137550777	6.68	-1.66	15.7	7.26e-05	0.00697	11.8	0	12.8	12	0	0	0	13	0	0	0	8.68	0.854	33.7	6.53e-09	1.53e-07	69.9	0	70.9	104	36	2	2	0	86	33	2	3	0
XLOC_013399	GRMZM2G156367	NA	TSS16509	chr2:233249430-233250595	6.57	-1.77	14.6	0.000132	0.0113	14.9	0	15.9	15	0	0	0	12	0	0	0	7.23	-0.368	13.6	0.000226	0.00196	23.6	0	24.6	39	8	6	1	0	41	7	5	1	0
XLOC_031129	AC202567.4_FG004	NA	TSS38275	chr5:155041574-155042348	6.57	-1.56	14.9	0.000114	0.0101	12.2	0	13.2	12	2	0	0	12	2	0	0	7.95	0.249	22	2.77e-06	3.95e-05	36.9	0	37.9	53	21	4	2	0	48	22	5	2	0
XLOC_033362	GRMZM2G146778	NA	TSS40992,TSS40993	chr6:123660800-123676490	6.57	-1.77	14.6	0.000131	0.0113	10.9	0	11.9	11	0	0	0	12	0	0	0	6.35	-1.11	8.38	0.00378	0.0215	11.7	0	12.7	20	3	2	4	0	21	4	2	3	0
XLOC_008532	GRMZM5G800518	NA	TSS10558	chr10:137550151-137550810	6.44	-1.9	14.2	0.000162	0.0135	11.1	0	12.1	11	0	0	0	11	0	0	0	8.06	0.311	22.4	2.23e-06	3.25e-05	42	0	43	67	17	3	2	0	71	14	3	2	0
XLOC_017031	AC212035.3_FG008	NA	TSS20952	chr3:57010557-57011540	6.44	-1.66	14.1	0.000172	0.0142	13.7	0	14.7	14	2	0	0	11	2	0	0	6.49	-1.13	9.12	0.00253	0.0154	11.2	0	12.2	16	7	0	3	0	19	7	0	3	0
XLOC_022831	GRMZM2G346278	hypothetical protein LOC100278596	TSS28055,TSS28056	chr4:139985415-140009839	6.38	1.7	41.5	1.21e-10	5.95e-08	88.2	0.9	46.9474	88	29	1	1	101	33	1	1	6.44	2.49	59.6	1.19e-14	6e-13	181.2	1	91.1	295	67	7	22	1	354	71	6	20	1
XLOC_020242	GRMZM2G496292	NA	TSS24899	chr3:143315775-143316515	6.37	1.95	46.6	8.59e-12	5.6e-09	139.8	1.5	56.32	140	21	3	0	138	21	3	0	8.56	0.701	31	2.55e-08	5.39e-07	49.15	0	50.15	71	28	1	2	0	74	33	1	2	0
XLOC_000559	GRMZM2G171736	NA	TSS709	chr1:34621917-34624942	6.31	-1.9	13.3	0.000262	0.0196	10.1	0	11.1	10	1	0	0	10	1	0	0	6.64	-1.1	9.76	0.00179	0.0115	14.55	0	15.55	25	4	1	0	0	26	5	1	0	0
XLOC_004852	GRMZM2G155380	NA	TSS6030	chr1:99636467-99637268	6.31	-1.9	13.3	0.000261	0.0196	10.1	0	11.1	10	1	0	0	10	1	0	0	7.2	-0.588	14.3	0.000158	0.00144	19.9	0	20.9	31	9	1	0	0	32	11	1	0	0
XLOC_006090	GRMZM2G577369	NA	TSS7517	chr1:229560286-229560915	6.31	-1.78	13	0.000313	0.0227	9.1	0	10.1	9	2	0	0	10	2	0	0	6.01	-1.38	6.42	0.0113	0.0527	8.5	0	9.5	14	3	0	6	0	17	3	0	5	0
XLOC_007812	GRMZM2G086117	NA	TSS9678	chr10:79413958-79415149	6.31	-1.9	13.3	0.000261	0.0196	9.1	0	10.1	9	1	0	0	10	1	0	0	6.28	-1.36	8.08	0.00447	0.0247	10.7	0	11.7	17	4	0	2	0	18	5	0	2	0
XLOC_008090	GRMZM2G066948	NA	TSS10010,TSS10011,TSS10012,TSS10013	chr10:105679225-105685619	6.31	-1.78	13	0.000313	0.0227	10.1	0	11.1	10	2	0	0	10	2	0	0	9.12	1.22	40	2.59e-10	7.53e-09	103.65	0	104.65	171	36	2	1	0	142	33	2	1	0
XLOC_028439	AC202567.4_FG004	NA	TSS34947	chr5:155039020-155044154	6.31	-1.66	13.2	0.000275	0.0205	8.7	0	9.7	9	3	0	0	10	3	0	0	6.89	-0.825	11.6	0.000673	0.00501	19.3	0	20.3	32	7	0	2	0	29	7	0	2	0
XLOC_034611	GRMZM2G004110	NA	TSS42554	chr6:54637242-54638529	6.16	-1.9	12.4	0.000437	0.0293	11.2	0	12.2	11	2	0	0	9	2	0	0	6.73	-0.807	10.9	0.000945	0.00667	18.25	0	19.25	28	9	2	2	0	23	8	2	3	0
XLOC_034717	GRMZM2G126057	NA	TSS42673	chr6:69936210-69937962	6.01	0.291	26	3.38e-07	7.42e-05	52.2	0.6	33.25	52	10	1	0	42	8	1	0	3.54	0.667	17.9	2.32e-05	0.000264	47.95	2.2	15.2969	78	18	2	5	2	81	22	2	4	2
XLOC_003199	GRMZM2G437711	NA	TSS3952,TSS3953	chr1:278482573-278487236	5.99	-2.36	11.5	0.000688	0.0423	8.1	0	9.1	8	0	0	0	8	0	0	0	6.42	-1.43	6.73	0.00947	0.0456	19.25	0	20.25	38	0	0	0	0	32	0	0	0	0
XLOC_041316	GRMZM2G001648	NA	TSS50728	chr8:131238396-131239264	5.99	-2.36	11.5	0.000686	0.0423	8.1	0	9.1	8	0	0	0	8	0	0	0	6.09	-1.45	7.07	0.00785	0.0392	9.85	0	10.85	17	2	2	1	0	18	3	2	1	0
XLOC_042802	AC203260.3_FG003	NA	TSS52556	chr8:63911951-63914563	5.99	-2.19	11.7	0.00063	0.0395	7.3	0	8.3	7	1	0	0	8	1	0	0	5.66	-1.62	5.5	0.0191	0.0796	7	0	8	12	2	1	5	0	12	3	1	4	0
XLOC_043744	GRMZM2G375696	NA	TSS53687	chr8:151193428-151193965	5.99	-1.56	11.2	0.0008	0.0481	7	0	8	7	5	0	0	8	6	0	0	2.96	0.566	14.3	0.000153	0.0014	47.95	2.5	13.9857	59	37	0	2	2	62	31	0	2	3
XLOC_013764	GRMZM2G090872	CHL-CPN10	TSS16971	chr2:11819821-11822988	5.87	2.9	59	1.54e-14	1.63e-11	342.1	5.6	51.9848	342	36	10	1	275	29	8	1	5.62	3.13	93.2	4.63e-22	4.7e-20	290.6	3.3	67.814	449	133	17	12	3	469	159	18	10	3
XLOC_014841	GRMZM2G023351	NA	TSS18263	chr2:111361010-111362808	5.87	0.174	24.4	7.69e-07	0.000154	33.2	0.45	23.5862	33	7	1	0	38	8	1	0	3.32	-0.385	7.74	0.00539	0.0288	23.6	1.1	11.7143	43	4	4	1	1	45	5	4	1	1
XLOC_009994	GRMZM5G860302	NA	TSS12321	chr10:123299183-123336578	5.8	-2.19	10.6	0.00115	0.0651	8.7	0	9.7	9	2	0	0	7	2	0	0	6.19	-1.61	6.95	0.00836	0.0412	13.05	0	14.05	24	2	0	0	0	22	2	0	0	0
XLOC_042837	GRMZM2G394007	NA	TSS52595	chr8:67853275-67853727	5.8	-2.36	10.4	0.00124	0.0684	7.1	0	8.1	7	1	0	0	7	1	0	0	6.44	-1.23	9.01	0.00268	0.0162	13.25	0	14.25	20	7	0	2	0	18	7	0	2	0
XLOC_028635	GRMZM2G395226	NA	TSS35185,TSS35186,TSS35187	chr5:172910499-172914419	5.58	-2.55	9.63	0.00191	0.0967	6.1	0	7.1	6	1	0	0	6	1	0	0	7.46	-0.334	14	0.000187	0.00167	36.45	0	37.45	67	6	1	1	0	56	5	1	1	0
XLOC_031128	AC202567.4_FG004	NA	TSS38274	chr5:155040760-155041473	5.58	-2.55	9.63	0.00191	0.0967	5.5	0	6.5	6	1	0	0	6	1	0	0	6.88	-0.931	11.7	0.000631	0.00475	20.65	0	21.65	32	9	0	0	0	27	8	0	0	0
XLOC_016818	GRMZM2G148768	NA	TSS20710	chr3:31134253-31135484	5.38	2.61	48.2	3.84e-12	2.61e-09	196.4	4.05	39.0891	196	27	4	4	216	30	4	5	2.67	-1.16	5.05	0.0246	0.0977	12.95	1.1	6.6429	20	6	0	0	1	21	7	0	0	1
XLOC_006911	GRMZM2G478779	NA	TSS8571,TSS8572,TSS8573	chr1:287300192-287305640	5.27	-0.378	18.5	1.73e-05	0.00213	25.3	0.5	17.5333	25	6	1	0	25	6	1	0	7.16	-0.233	14	0.00018	0.00162	23.65	0	24.65	40	8	5	5	0	36	8	6	5	0
XLOC_029464	GRMZM2G362341	NA	TSS36220	chr5:216951815-216955837	5.12	-0.498	17	3.81e-05	0.00401	20.9	0.45	15.1034	21	4	0	1	24	4	0	1	6.69	-0.653	10.3	0.00137	0.00916	13.6	0	14.6	22	5	7	3	0	27	5	6	3	0
XLOC_023399	GRMZM5G887130	Putative uncharacterized protein	TSS28733	chr4:183972577-183973039	5.06	0.569	24.9	6.17e-07	0.000126	55.7	1.5	22.68	56	4	3	0	55	4	3	0	4.24	0.392	18.6	1.63e-05	0.000193	36.55	1	18.775	54	19	2	2	1	65	20	2	2	1
XLOC_042475	GRMZM2G106631	NA	TSS52158,TSS52159	chr8:21036283-21044005	5.04	0.38	21.9	2.93e-06	0.000477	36.4	0.9	19.6842	36	11	1	1	40	12	1	1	3.91	0.968	20.8	5.19e-06	6.91e-05	67.1	2.2	21.2812	117	18	3	4	2	122	21	3	3	2
XLOC_019648	GRMZM2G032887	NA	TSS24201,TSS24202	chr3:57230955-57235971	4.86	-0.888	14.6	0.000131	0.0113	20.3	0.5	14.2	20	1	0	1	20	1	0	1	4.11	0.336	16.7	4.41e-05	0.000468	40.4	1.2	18.8182	62	19	1	6	1	56	20	1	6	1
XLOC_037636	GRMZM2G021233	NA	TSS46241	chr7:152577970-152584722	4.84	2.42	40.7	1.75e-10	8.13e-08	159.7	5.25	25.712	160	25	8	3	183	29	9	3	3.91	3.19	68.7	1.16e-16	7.06e-15	341.5	8.5	36.0526	533	150	32	29	8	443	136	34	35	9
XLOC_026613	GRMZM2G580389	NA	TSS32661	chr4:236186089-236205908	4.44	-1.37	11.6	0.000643	0.0403	17.4	0.6	11.5	17	1	1	0	14	1	1	0	2.48	-0.143	6.71	0.00958	0.046	23.9	2.2	7.7812	41	7	5	4	2	43	8	5	3	2
XLOC_000439	GRMZM2G077045	NA	TSS554,TSS555	chr1:25171942-25180175	4.33	-1.46	10.8	0.00101	0.0586	13.2	0.5	9.4667	13	1	1	0	13	1	1	0	6.28	-1.43	8.12	0.00438	0.0243	13.6	0	14.6	22	6	1	0	0	18	5	1	0	0
XLOC_008053	AC225354.2_FG004	Putative uncharacterized protein	TSS9966	chr10:100479865-100480855	4.15	1.49	23.1	1.56e-06	0.000276	85.1	4.05	17.0495	85	24	3	5	84	24	3	5	2.86	1.6	22.7	1.88e-06	2.79e-05	80.45	6.6	10.7171	117	44	10	10	7	122	53	11	8	6
XLOC_027461	GRMZM2G087827	esterase	TSS33762	chr5:36593491-36595356	4.13	-1.26	9.72	0.00182	0.0941	10.9	0.45	8.2069	11	4	0	1	12	4	0	1	3.09	2.11	33.3	7.98e-09	1.84e-07	125.45	8.8	12.9031	182	69	6	11	9	190	83	6	9	8
XLOC_004806	GRMZM2G172794	NA	TSS5972,TSS5973,TSS5974	chr1:91702119-91718574	4	2.13	27.8	1.35e-07	3.18e-05	121	6.85	15.5414	121	31	8	6	133	34	9	6	3.56	2.66	50.1	1.49e-12	5.81e-11	215.05	9.6	20.3821	340	90	17	21	10	309	94	20	22	8
XLOC_017862	rps15	NA	TSS21938,TSS21939,TSS21940	chr3:165508996-165515531	3.87	1.12	19.5	1.01e-05	0.00134	57.3	3.65	12.5376	57	18	6	2	63	20	6	2	2.94	-0.676	6.47	0.011	0.0515	18.15	1.2	8.7045	29	8	1	4	1	26	8	1	4	1
XLOC_024397	GRMZM2G499981	NA	TSS29991	chr4:16053704-16055161	3.77	4.01	36.5	1.51e-09	5.72e-07	462.8	31.7	14.1835	463	323	42	21	372	260	34	17	4.58	1.53	38.3	6.08e-10	1.66e-08	85.8	1.9	29.931	117	55	1	2	2	140	58	1	2	2
XLOC_043204	GRMZM2G082079	NA	TSS53026	chr8:109903190-109904211	3.76	0.188	12.9	0.00032	0.0231	43.5	2.5	12.7143	44	9	0	5	35	7	0	4	8.82	0.991	33.5	7.13e-09	1.66e-07	77.45	0	78.45	131	24	3	2	0	119	25	4	2	0
XLOC_024719	GRMZM2G139478	NA	TSS30392	chr4:45496672-45504569	3.68	1.94	23.1	1.52e-06	0.000271	110.9	8.15	12.2295	111	19	12	4	122	21	13	5	1.85	0.83	8.35	0.00386	0.0219	52.15	8.4	5.6543	73	32	3	4	8	66	33	4	4	7
XLOC_018802	AC208915.3_FG010	NA	TSS23131	chr3:223452807-223453587	3.58	-0.619	10.1	0.00152	0.0808	20.9	1.35	9.3191	21	0	0	3	23	0	0	3	7.36	-0.508	10.9	0.000953	0.00673	30.05	0	31.05	59	1	1	0	0	62	1	1	0	0
XLOC_023663	GRMZM2G065632	NA	TSS29068	chr4:203429892-203433332	3.5	-0.484	10.9	0.000948	0.0558	21.8	1.8	8.1429	22	2	4	0	24	2	4	0	2.63	0.356	11	0.000913	0.00648	47.9	2.8	12.8684	77	19	2	2	3	64	17	2	2	3
XLOC_002199	GRMZM2G448389	Putative uncharacterized protein	TSS2702	chr1:203928300-203930456	3.46	4.64	33.3	8e-09	2.51e-06	697.5	58.65	11.71	698	133	76	42	767	146	83	46	4.08	3.66	89.4	3.28e-21	3.11e-19	429.35	10	39.1227	602	256	37	32	10	637	213	34	34	12
XLOC_012023	GRMZM2G355679	NA	TSS14796,TSS14797	chr2:140847246-140858366	3.46	-0.778	9.96	0.0016	0.0843	19.2	1.5	8.08	19	2	2	1	19	2	2	1	3.78	0.0367	13.2	0.00028	0.00236	31.85	1.2	14.9318	48	15	2	4	1	44	16	2	4	1
XLOC_024663	GRMZM2G459828	NA	TSS30321	chr4:40010781-40016436	3.3	2.41	22.2	2.48e-06	0.000414	191.6	17.4	10.4674	192	48	20	15	154	39	16	12	2.48	3.85	38.9	4.52e-10	1.26e-08	450.6	48.2	9.1789	628	274	48	26	48	570	286	58	28	40
XLOC_010782	ycf72-1	NA	TSS13318	chr2:9500282-9502689	3.29	5.3	30.1	4.06e-08	1.11e-05	944.5	86.45	10.8119	944	320	101	72	1082	366	116	82	3.12	2.93	43.2	5.05e-11	1.61e-09	250.5	16.9	14.0503	356	145	9	26	17	323	152	11	27	14
XLOC_033987	rbcL	NA	TSS41772	chr6:160783974-160786062	3.29	8.45	26.1	3.23e-07	7.13e-05	10099.2	1027.8	9.8175	10099	702	1537	518	11570	804	1761	594	2.63	7.44	50.5	1.16e-12	4.61e-11	6185.3	522.5	11.8172	9853	2518	546	590	522	8949	2632	654	624	434
XLOC_031964	ycf4	NA	TSS39307,TSS39308	chr5:209954638-209958496	3.28	0.425	12.1	0.000493	0.0326	43.5	4.55	8.018	44	5	9	0	43	5	9	0	6.35	-0.998	8.31	0.00394	0.0222	13.45	0	14.45	23	4	2	5	0	21	4	2	5	0
XLOC_035950	rps2	NA	TSS44214	chr6:160767725-160773894	3.2	6.44	27.4	1.66e-07	3.82e-05	2417.2	267.8	8.9963	2417	392	419	116	2658	431	461	128	2.12	5.81	45.7	1.39e-11	4.77e-10	1696.75	217.9	7.7558	2549	845	235	213	218	2315	883	282	225	181
XLOC_048199	rps3	NA	TSS59098	chrPt:81112-82518	3.13	5.96	28.2	1.11e-07	2.7e-05	1695.1	182.75	9.2305	1695	307	246	119	1864	338	271	131	3.03	4.79	90.5	1.88e-21	1.82e-19	1074.75	52	20.2972	1601	548	75	57	52	1330	498	78	68	55
XLOC_048194	rps11	NA	TSS59093	chrPt:77251-77985	3.11	1.81	16.1	5.91e-05	0.00583	129.4	14.95	8.1755	129	25	25	5	104	20	20	4	1.61	0.945	6.82	0.00899	0.0438	61.25	8.5	6.5526	81	42	5	2	8	67	38	5	3	9
XLOC_003169	GRMZM5G863375	NA	TSS3915	chr1:276561907-276585589	3.1	2.58	19.9	8e-06	0.00112	134.4	13.55	9.3058	134	55	13	14	154	63	15	16	4.18	0.146	15	0.000106	0.00102	30.9	1	15.95	33	28	0	0	1	40	30	0	0	1
XLOC_012331	rps12-A	NA	TSS15177,TSS15178	chr2:172100532-172106502	3.1	1.93	16.4	5.1e-05	0.00513	97.3	11.35	7.9595	97	26	19	4	107	29	21	4	1.66	1.57	10.2	0.00142	0.00949	89.75	11.3	7.378	130	50	12	10	11	108	45	13	12	12
XLOC_021830	GRMZM2G342226	NA	TSS26882,TSS26883	chr4:14094212-14102136	3.07	0.988	13.1	0.000288	0.0212	57.7	6.55	7.7748	58	13	10	3	57	13	10	3	2.92	1.32	17.5	2.87e-05	0.00032	54.95	4.4	10.3611	76	33	18	13	4	80	40	19	11	4
XLOC_006746	GRMZM2G063082	NA	TSS8373	chr1:276585231-276586350	2.88	3.56	19.6	9.47e-06	0.00128	276.5	31.4	8.5648	276	101	27	36	304	111	30	39	9.49	1.53	51.1	8.84e-13	3.57e-11	118.95	0	119.95	168	69	0	0	0	140	63	0	0	0
XLOC_007791	GRMZM2G042895	DNA binding like	TSS9655	chr10:76586651-76588981	2.88	3.92	21.9	2.85e-06	0.000466	250.1	31.4	7.75	250	338	40	22	247	334	40	22	2.68	7.76	16.4	5.26e-05	0.000547	7194.7	605.5	11.8643	10187	4202	20	194	606	12213	4444	17	176	633
XLOC_002602	ccmFN	NA	TSS3200	chr1:234729687-234734594	2.87	0.6	10.6	0.00116	0.0654	36.7	4.4	6.9815	37	9	4	4	42	10	5	5	2.41	-0.192	6.59	0.0102	0.0487	25.2	2.4	7.7059	42	9	3	4	2	38	9	4	4	2
XLOC_005768	GRMZM2G320708	hypothetical protein LOC100192635 (LOC100192635), mRNA	TSS7118	chr1:204865091-204866617	2.83	1.58	12.2	0.000481	0.0319	70.9	8.7	7.4124	71	66	9	9	57	53	7	7	1.77	1.09	8.47	0.0036	0.0207	56.3	9.6	5.4057	78	34	8	8	10	71	36	10	8	8
XLOC_042996	GRMZM2G140153	hypothetical protein LOC100304341	TSS52784	chr8:87337067-87339888	2.8	2.53	15.8	6.92e-05	0.00675	138.8	20.5	6.5023	139	34	35	6	159	39	40	7	7.55	-0.262	17.6	2.72e-05	0.000304	27.85	0	28.85	39	17	0	1	0	41	14	0	1	0
XLOC_048170	psbH	NA	TSS59067	chrPt:72773-73328	2.79	1.7	12.8	0.000344	0.0246	62.7	8.6	6.6354	63	45	13	4	69	49	14	5	2.43	-0.127	6.32	0.012	0.0551	22.4	2.2	7.3125	37	8	2	10	2	39	9	2	8	2
XLOC_005754	rbcL	NA	TSS7102	chr1:203925926-203931405	2.75	5.46	20.8	5.23e-06	0.000783	1050.9	155.8	6.7085	1051	261	237	74	1204	299	272	85	3.05	5.16	87.7	7.73e-21	7.18e-19	1053.8	67	15.5118	1551	557	136	98	67	1859	589	113	89	70
XLOC_012741	atpB	NA	TSS15705	chr2:200098863-200103052	2.73	5.29	14.9	0.000111	0.00983	891.2	149.7	5.9204	891	288	275	24	1021	330	315	28	1.83	4.59	36	1.93e-09	4.93e-08	710.95	76.7	9.1628	1044	378	97	117	77	1104	314	88	122	92
XLOC_035951	GRMZM2G062854	Putative uncharacterized protein	TSS44215	chr6:160782372-160789444	2.71	7.82	18.9	1.37e-05	0.00174	7027.1	1088.65	6.4499	7027	464	1677	500	6939	458	1656	494	2.42	7.28	45.6	1.47e-11	5.03e-10	4360.75	475.6	9.1518	6597	2125	632	779	476	6897	2547	668	647	432
XLOC_006277	AC195608.3_FG005,GRMZM2G020073	NA	TSS7757,TSS7758,TSS7759	chr1:243398363-243408448	2.7	3.44	18.9	1.38e-05	0.00175	263.6	36.25	7.1034	264	55	42	31	302	63	48	35	6.59	3.62	123	1.48e-28	2.45e-26	497.1	1.9	171.759	773	221	35	31	2	642	201	37	37	2
XLOC_002317	GRMZM5G842990	NA	TSS2849,TSS2850,TSS2851	chr1:214102169-214109189	2.68	2.98	17.6	2.66e-05	0.00296	274.9	41.7	6.4614	275	52	61	22	221	42	49	18	2.65	3.16	41.2	1.37e-10	4.12e-09	249.7	22	10.9	396	103	29	51	22	414	124	31	42	20
XLOC_023820	GRMZM2G025477	hypothetical protein LOC100273599	TSS29268	chr4:220766738-220768781	2.62	1.76	12.1	0.000495	0.0326	76.8	11.35	6.2996	77	23	14	9	88	26	16	10	6.49	-1.35	7.51	0.00615	0.0321	15.25	0	16.25	29	1	0	0	0	31	1	0	0	0
XLOC_014703	GRMZM2G100336	NA	TSS18107	chr2:95155708-95157146	2.6	1.6	11.7	0.000617	0.0393	74.2	11.35	6.0891	74	12	15	8	85	14	17	9	4.19	1.16	27.2	1.87e-07	3.4e-06	65.75	2.2	20.8594	89	42	1	4	2	93	51	1	3	2
XLOC_002197	rps3	NA	TSS2700	chr1:203905969-203907361	2.49	4.47	17.8	2.45e-05	0.00281	514.1	88.15	5.7779	514	121	124	52	589	139	142	60	3.19	3.88	74.3	6.65e-18	4.73e-16	455.85	28.6	15.4341	698	214	32	46	29	730	256	34	38	26
XLOC_048196	rps8	NA	TSS59095	chrPt:78487-78898	2.44	3.39	14.9	0.000114	0.0101	291.7	54.2	5.3025	292	48	85	23	288	47	84	23	1.62	2.63	16.1	6.1e-05	0.000624	164.35	29.7	5.386	261	68	22	26	30	273	81	23	22	27
XLOC_015704	rbcL	NA	TSS19308	chr2:200096577-200100853	2.4	5.26	16.1	6.14e-05	0.00603	1204.2	227.05	5.2848	1204	361	342	112	968	290	275	90	1.89	4.58	38.8	4.64e-10	1.29e-08	866.7	87	9.8602	1370	363	73	86	87	1138	330	76	103	92
XLOC_015308	GRMZM2G474459	NA	TSS18816,TSS18817	chr2:172109595-172118659	2.37	6.75	15.6	7.83e-05	0.00736	2557.5	498.4	5.1231	2558	425	769	228	2930	487	881	261	3.05	6.34	72.3	1.84e-17	1.23e-15	2341.45	159.7	14.5765	3097	1586	242	200	160	3713	1677	201	182	167
XLOC_044955	GRMZM2G066111	ATP synthase protein MI25 (ORF 25)	TSS55155	chr9:57980156-57982564	2.29	3.16	13.3	0.000259	0.0196	188.2	36.8	5.0053	188	80	52	22	207	88	57	24	2.54	1.92	22	2.67e-06	3.82e-05	105.1	9.9	9.7339	169	41	10	22	10	177	49	11	18	9
XLOC_005752	ndhK	NA	TSS7098,TSS7099	chr1:203901791-203910810	2.28	6.94	13.4	0.000247	0.0193	2747.3	591.55	4.6381	2747	857	968	215	3021	942	1065	236	2.08	7.34	34.5	4.24e-09	1.02e-07	5072.15	648.9	7.806	7875	2270	656	689	649	7152	2373	786	729	539
XLOC_008046	GRMZM2G154667	NA	TSS9959	chr10:100011658-100013586	2.16	3.79	12.5	0.000414	0.0284	288	63.7	4.4668	288	93	96	31	330	107	110	36	1.88	3.84	31.4	2.08e-08	4.49e-07	522.45	53	9.6935	825	220	43	41	53	685	200	45	49	56
XLOC_004893	GRMZM2G383631	NA	TSS6088	chr1:105266575-105267681	2.09	3.99	11	0.000929	0.0549	475.2	90.8	5.1874	475	139	75	107	382	112	60	86	2.31	-0.0068	7.92	0.00488	0.0266	28.6	3.3	6.8837	43	14	1	0	3	45	17	1	0	3
XLOC_032590	GRMZM5G849152	NA	TSS40054	chr6:58710595-58712040	2.02	4.97	11.8	0.000593	0.0381	549.3	132.3	4.1283	549	396	194	71	604	435	213	78	3.24	3.76	71.5	2.8e-17	1.84e-15	439.1	26.4	16.062	677	201	16	32	26	708	241	17	27	24
XLOC_030546	GRMZM2G409112	NA	TSS37591	chr5:71258138-71259719	1.83	4.46	9.77	0.00177	0.0923	431.1	111.9	3.8273	431	173	141	83	474	190	155	91	3.27	1.26	23.5	1.26e-06	1.94e-05	71.75	4.4	13.4722	104	39	1	4	4	109	47	1	3	4

## Sheet: 6B_vs_1B up
gene_id	gene	description	TSS id	Locus	logFC.x	logCPM.x	LR.x	PValue.x	FDR.x	X_6B_norm_mean.x	X_1B_norm_mean.x	X_6B_vs_X_1B.x	6B_1_norm	1B_1_norm	0B_1_norm	0B_2_norm	6B_1	1B_1	0B_1	0B_2	logFC.y	logCPM.y	LR.y	PValue.y	FDR.y	X_6B_norm_mean.y	X_1B_norm_mean.y	X_6B_vs_X_1B.y	6B_2_norm	6B_3_norm	1B_2_norm	1B_3_norm	0B_3_norm	6B_2	6B_3	1B_2	1B_3	0B_3
XLOC_006828	GRMZM2G356718	NA	TSS8468,TSS8469	chr1:281763340-281770186	3.24	3.15	15.5	8.35e-05	0.0806	305.6	33.6	8.8613	306	34	0	0	336	37	0	0	2.39	3.51	60.1	9.25e-15	2.32e-13	362.1	38.45	9.2041	581	143	37	40	0	697	151	31	36	0
XLOC_013764	GRMZM2G090872	CHL-CPN10	TSS16971	chr2:11819821-11822988	3.3	2.9	15.3	9.32e-05	0.0878	342.1	36.1	9.248	342	36	10	1	275	29	8	1	3.33	3.13	101	9.72e-24	4.84e-22	290.6	14.5	18.8129	449	133	17	12	3	469	159	18	10	3
XLOC_018681	GRMZM2G702253	NA	TSS22970,TSS22971,TSS22972	chr3:217253912-217257838	4.11	2.08	17.4	3.08e-05	0.0413	151.9	9.1	15.1386	152	9	0	0	167	10	0	0	1.77	2.26	26.2	3.01e-07	3.15e-06	130.15	22.25	5.6409	197	63	18	26	0	236	67	15	24	0
XLOC_024461	GRMZM2G013761	hypothetical protein LOC100278397	TSS30064	chr4:21700574-21703009	3.64	4.5	20.5	5.81e-06	0.0122	885.1	73.9	11.8304	885	74	5	0	874	73	5	0	2.53	4.69	106	9.43e-25	5.06e-23	898.95	75.95	11.6953	1470	328	70	82	8	1537	393	74	68	7
XLOC_033987	rbcL	NA	TSS41772	chr6:160783974-160786062	3.91	8.45	20.8	5.1e-06	0.0112	10099.2	701.8	14.3714	10099	702	1537	518	11570	804	1761	594	1.99	7.44	53.2	2.99e-13	6.54e-12	6185.3	567.75	10.877	9853	2518	546	590	522	8949	2632	654	624	434
XLOC_035951	GRMZM2G062854	Putative uncharacterized protein	TSS44215	chr6:160782372-160789444	3.98	7.82	22.5	2.11e-06	0.00598	7027.1	463.8	15.1207	7027	464	1677	500	6939	458	1656	494	1.73	7.28	42.6	6.88e-11	1.18e-09	4360.75	705.25	6.1759	6597	2125	632	779	476	6897	2547	668	647	432
XLOC_040839	GRMZM2G113652	hypothetical protein LOC100383902	TSS50158,TSS50159	chr8:87802648-87806995	2.95	4.11	14.9	0.000113	0.0969	640	86.1	7.3594	640	86	6	3	632	85	6	3	2.1	4.64	75.2	4.34e-18	1.45e-16	952.95	79.3	11.8798	1564	342	66	93	8	1420	358	79	98	7
XLOC_042908	GRMZM2G000706	NA	TSS52675	chr8:75898312-75901567	3.4	2.8	16	6.46e-05	0.0671	231.3	22.7	9.8017	231	23	0	0	265	26	0	0	8.34	0.346	41.2	1.37e-10	2.27e-09	37	0	38	44	30	0	0	0	46	36	0	0	0
XLOC_045308	GRMZM2G518751	NA	TSS55574	chr9:100950838-100956454	3.45	3.18	17.1	3.48e-05	0.0444	302	28.8	10.1678	302	29	0	0	346	33	0	0	1.91	4.15	57.8	2.89e-14	6.93e-13	720.2	61.65	11.5116	1162	279	57	66	0	965	253	60	79	0
XLOC_047146	GRMZM2G518751	NA	TSS57800,TSS57801,TSS57802,TSS57803,TSS57804,TSS57805	chr9:100950754-100958076	3.24	3.26	15.6	7.73e-05	0.0761	316	34.9	8.8301	316	35	0	0	362	40	0	0	1.93	3.96	57.5	3.42e-14	8.13e-13	623.85	53.7	11.4232	996	252	57	50	0	827	229	60	60	0

## Sheet: 1B_vs_0B down
gene_id	gene	description	TSS id	locus	logFC.x	logCPM.x	LR.x	PValue.x	FDR.x	X_1B_norm_mean.x	X_0B_norm_mean.x	X_1B_vs_X_0B.x	6B_1_norm	1B_1_norm	0B_1_norm	0B_2_norm	6B_1	1B_1	0B_1	0B_2	logFC.y	logCPM.y	LR.y	PValue.y	FDR.y	X_1B_norm_mean.y	X_0B_norm_mean.y	X_1B_vs_X_0B.y	6B_2_norm	6B_3_norm	1B_2_norm	1B_3_norm	0B_3_norm	6B_2	6B_3	1B_2	1B_3	0B_3
XLOC_012984	GRMZM2G053833	EF hand family protein	TSS16011	chr2:213309402-213310516	-7.38	0.222	14.3	0.000155	0.0511	0	15.25	-16.25	7	0	12	18	8	0	14	21	-1.79	0.621	12.1	0.000508	0.0337	11.2	55.4	-4.623	0	1	9	13	55	0	1	11	14	46
XLOC_031960	GRMZM2G102959	hypothetical protein LOC100384717 (LOC100384717), mRNA	TSS39303	chr5:209907073-209909988	-3.3	5.54	17.9	2.36e-05	0.0114	95.2	737.25	-7.6741	92	95	639	836	91	94	631	825	-1.65	3.8	30	4.43e-08	1.17e-05	76.8	254.3	-3.2815	296	89	50	104	254	309	107	53	86	231

## Sheet: 6B_vs_0B down
Row.names	Gene ID	TSS id	Location	logFC.x	logCPM.x	LR.x	PValue.x	FDR.x	X_6B_norm_mean.x	X_0B_norm_mean.x	X_6B_vs_X_0B.x	6B_1_norm	1B_1_norm	0B_1_norm	0B_2_norm	6B_1	1B_1	0B_1	0B_2	logFC.y	logCPM.y	LR.y	PValue.y	FDR.y	X_6B_norm_mean.y	X_0B_norm_mean.y	X_6B_vs_X_0B.y	6B_2_norm	6B_3_norm	1B_2_norm	1B_3_norm	0B_3_norm	6B_2	6B_3	1B_2	1B_3	0B_3
XLOC_000351	GRMZM2G024099	TSS445	chr1:18188715-18190533	-4.04	1.07	10.6	0.00114	0.0649	1.7	24	-9.2593	2	17	16	32	2	19	18	37	-4.95	-0.76	18.5	1.74e-05	0.000205	0.4	11	-8.5714	0	1	4	16	11	0	1	4	13	10
XLOC_001536	GRMZM5G828630	TSS1886,TSS1887	chr1:141736585-141738640	-2.52	5.26	12.4	0.000434	0.0293	82.9	475.25	-5.6764	83	393	719	231	95	450	824	265	-2.4	6.55	58.8	1.72e-14	8.54e-13	402.05	1151.6	-2.8597	563	241	973	1444	1152	675	255	808	1312	1204
XLOC_007968	GRMZM2G110567	TSS9865	chr10:92536952-92538977	-3.95	1.92	13.7	0.000209	0.0166	2.6	36.25	-10.3472	3	55	37	36	3	63	42	41	-3.5	2.3	56.3	6.35e-14	2.96e-12	9.25	42.5	-4.2439	11	7	83	76	42	12	6	75	80	51
XLOC_010808	GRMZM5G870342	TSS13358	chr2:10664724-10664958	-4.22	3.42	16.5	4.79e-05	0.00498	9.6	130.5	-12.4057	10	26	48	213	11	30	55	244	-1.75	1.4	13.4	0.000248	0.00212	23.5	31.2	-1.3143	35	12	32	24	31	29	11	33	29	33
XLOC_013346	GRMZM5G892308	TSS16446	chr2:230697884-230698215	-3.52	1.56	11.9	0.000563	0.0364	6.2	62.2	-8.7778	6	5	61	63	5	4	49	51	-3.72	-0.167	15.5	8.1e-05	0.000801	2.2	15.1	-5.0312	0	4	15	3	15	0	4	16	4	16
XLOC_014088	GRMZM2G111954	TSS17358	chr2:30360496-30366496	-2.84	3.1	13.5	0.000243	0.019	18.2	121	-6.3542	18	88	152	90	18	87	150	89	-3.28	3.06	78.3	9.08e-19	7.07e-17	17.75	93.7	-5.0507	24	11	146	129	94	29	12	121	117	98
XLOC_016257	GRMZM5G892308	TSS19989	chr2:230697550-230697982	-3.33	1.08	9.99	0.00158	0.0834	3.6	33.65	-7.5326	4	4	39	28	4	4	43	31	-4.08	-0.119	21.8	3.06e-06	4.32e-05	1.5	16.9	-7.16	1	2	14	10	17	1	2	17	10	14
XLOC_017118	GRMZM2G110286	TSS21065	chr3:68751475-68751885	-6.99	-0.343	11.7	0.00061	0.039	0	15.45	-16.45	0	1	27	4	0	1	30	4	-6.63	-1.76	18.8	1.42e-05	0.000171	0	6.7	-7.7	0	0	6	3	7	0	0	5	3	7
XLOC_023302	GRMZM2G428027	TSS28614,TSS28615	chr4:177655912-177659763	-5.3	1.09	16.5	4.99e-05	0.00507	0.9	33.2	-18	1	2	33	33	1	2	38	38	-3.37	4.19	112	2.91e-26	4.18e-24	60.6	226.9	-3.6997	105	16	256	167	227	87	15	268	200	240
XLOC_028847	GRMZM2G028736	TSS35444	chr5:185655741-185657715	-6.58	-0.739	10.3	0.00132	0.0718	0	10.6	-11.6	0	2	10	11	0	2	10	11	-1.83	2.41	21.8	3.08e-06	4.34e-05	34.65	67.4	-1.9187	54	15	51	76	67	49	16	61	80	56
XLOC_028965	PIP2-4	TSS35603	chr5:195187059-195190075	-2.99	4.53	14.4	0.000147	0.0124	40.9	261	-6.253	41	202	205	317	45	222	225	349	-4.77	6.69	161	7.52e-37	1.98e-34	96.25	1167	-12.0103	97	95	1652	1071	1167	103	79	1500	1120	1399
XLOC_030508	GRMZM2G389155	TSS37549	chr5:69307252-69308503	-4.12	0.955	11.2	0.00083	0.0499	2.5	36.7	-10.7714	2	10	26	47	2	8	21	38	-1.74	1.64	12.8	0.000341	0.0028	19	25.9	-1.345	24	14	51	37	26	25	12	46	39	31
XLOC_031719	GRMZM2G044851	TSS38995	chr5:198193874-198198340	-3.26	1.93	11.2	0.000819	0.0493	5.2	43.65	-7.2016	5	35	43	44	6	40	49	51	-3.5	3.18	80.1	3.59e-19	2.89e-17	22.45	97.4	-4.1962	36	9	148	88	97	30	8	155	106	103
XLOC_045462	GRMZM2G004483	TSS55767	chr9:115763061-115765952	-3.12	1.55	9.9	0.00165	0.0867	4.4	34.9	-6.6481	4	27	41	29	5	31	47	33	-5.33	4.6	263	3.57e-59	4.2e-56	15.9	361.1	-21.426	27	5	265	460	361	28	6	280	382	328

## Sheet: 6B_vs_1B down
gene_id	gene	description	TSS id	Locus	logFC.x	logCPM.x	LR.x	PValue.x	FDR.x	X_6B_norm_mean.x	X_1B_norm_mean.x	X_6B_vs_X_1B.x	6B_1_norm	1B_1_norm	0B_1_norm	0B_2_norm	6B_1	1B_1	0B_1	0B_2	logFC.y	logCPM.y	LR.y	PValue.y	FDR.y	X_6B_norm_mean.y	X_1B_norm_mean.y	X_6B_vs_X_1B.y	6B_2_norm	6B_3_norm	1B_2_norm	1B_3_norm	0B_3_norm	6B_2	6B_3	1B_2	1B_3	0B_3
XLOC_007968	GRMZM2G110567	protein binding protein	TSS9865	chr10:92536952-92538977	-4.27	1.92	14.5	0.000142	0.1	2.6	55	-15.5556	3	55	37	36	3	63	42	41	-4.19	2.3	115	1e-26	6.17e-25	9.25	79.55	-7.8585	11	7	83	76	42	12	6	75	80	51

## Sheet: Upregulated genes annotation
Names	total	Gene ID	Gene	TSS ID	PFAM ID	Arabidopsis best hit	Rice best hit
1B_vs_0B 6B_vs_0B 6B_vs_1B	5	XLOC_047146	GRMZM2G518751	TSS57800,TSS57801,TSS57802,TSS57803,TSS57804,TSS57805
		XLOC_018681	GRMZM2G702253	TSS22970,TSS22971,TSS22972	PF03807: NADP oxidoreductase coenzyme F420-dependent	AT5G14800.1(AT-P5C1,AT-P5R,EMB2772,P5CR): pyrroline-5- carboxylate (P5C) reductase	LOC_Os01g71990.1: pyrroline-5-carboxylate reductase, putative, expressed	GO:0055114	GO:0016491
		XLOC_040839	GRMZM2G113652	TSS50158,TSS50159	PF00225: Kinesin motor domain	AT3G10310.1: P-loop nucleoside triphosphate hydrolases superfamily protein with CH (Calponin Homology) domain	LOC_Os05g33030.1: kinesin motor domain containing protein, putative, expressed	GO:0007018	GO:0005524
		XLOC_024461	GRMZM2G013761	TSS26975,TSS26976	PF08152: GUCT (NUC152) domain	AT5G62190.1(PRH75): DEAD box RNA helicase (PRH75)	LOC_Os09g34910.1: DEAD-box ATP-dependent RNA helicase 7, putative, expressed	GO:0005524	GO:0003723
		XLOC_006828	GRMZM2G356718	TSS8468,TSS8469	PF00249: Myb-like DNA-binding domain , PF00481: Protein phosphatase 2C	AT2G36960.3(TKI1): TSL-kinase interacting protein 1	LOC_Os01g19130.1: protein phosphatase 2C, putative, expressed	GO:0003824	GO:0003677
1B_vs_0B 6B_vs_0B	10	XLOC_027827	GRMZM2G144282	TSS34216,TSS34217,TSS34218	PF08597: Translation initiation factor eIF3 subunit	AT5G37475.1: Translation initiation factor eIF3 subunit	LOC_Os02g02990.1: translation initiation factor eIF3 subunit, putative, expressed
		XLOC_007955	GRMZM5G810350	TSS9851
		XLOC_034345	GRMZM2G054938	TSS42239
		XLOC_003549	GRMZM2G150386	TSS4386
		XLOC_010249	Z138B04_Z333J11.16	TSS12626,TSS12627,TSS12628,TSS12629,TSS12630
		XLOC_006681	GRMZM2G359217	TSS8270	PF00498: FHA domain	AT3G02400.1: SMAD/FHA domain-containing protein	LOC_Os03g51870.1: FHA domain containing protein, putative, expressed	GO:0005515
		XLOC_005627	GRMZM2G165298	TSS6948	PF01344: Kelch motif , PF00227: Proteasome subunit	AT4G17720.1: RNA-binding (RRM/RBD/RNP motifs) family protein	LOC_Os04g50790.1: RNA recognition motif, putative, expressed	GO:0004298	GO:0005515
		XLOC_009826	GRMZM2G103725	TSS12124	PF00675: Insulinase (Peptidase family M16) , PF05193: Peptidase M16 inactive domain	AT3G16480.1(MPPalpha): mitochondrial processing peptidase alpha subunit	LOC_Os01g53700.1: mitochondrial-processing peptidase subunit, mitochondrial precursor, putative, expressed	GO:0006508	GO:0008270	GO:0004222
		XLOC_008406	GRMZM2G013264	TSS10394	PF05004: Interferon-related developmental regulator (IFRD)	AT1G27760.3(ATSAT32,SAT32): interferon-related developmental regulator family protein / IFRD protein family	LOC_Os07g39900.1: interferon-related developmental regulator, putative, expressed
		XLOC_022831	GRMZM2G346278	TSS28055,TSS28056	PF00271: Helicase conserved C-terminal domain , PF02889: Sec63 Brl domain	AT3G27730.1(MER3,RCK): ATP binding;ATP-dependent helicases;DNA helicases	LOC_Os02g40450.1: DEAD/DEAH box helicase domain containing protein, expressed	GO:0003676	GO:0008026	GO:0004386	GO:0005524	GO:0016787	GO:0003677
6B_vs_0B 6B_vs_1B	4	XLOC_013764	GRMZM2G090872	TSS16971	PF00166: Chaperonin 10 Kd subunit	AT3G60210.1: GroES-like family protein	LOC_Os10g41710.1: chaperonin, putative, expressed	GO:0005737	GO:0006457
		XLOC_042908	GRMZM2G000706	TSS50044	PF01412: Putative GTPase activating protein for Arf	AT4G21160.1(AGD12,ZAC): Calcium-dependent ARF-type GTPase activating protein family	LOC_Os06g40704.2: stromal membrane-associated protein, putative, expressed	GO:0008060	GO:0008270	GO:0004222
		XLOC_033987	rbcL	TSS7102	rbcL (cp) ribulose-1-5-bisphosphate carboxylase-large subunit
		XLOC_035951	GRMZM2G062854	TSS44215	PF02874: ATP synthase alpha/beta family, beta-barrel domain , PF00006: ATP synthase alpha/beta family, nucleotide-binding domain	ATCG00480.1: ATP synthase subunit beta	LOC_Os10g21266.1: ATP synthase subunit beta, putative, expressed	GO:0015992	GO:0046034	GO:0046961	GO:0046933	GO:0005524	GO:0016469
6B_vs_0B	96	XLOC_003169	GRMZM5G863375	TSS3915
		XLOC_024663	GRMZM2G459828	TSS30321	PF03501: Plectin/S10 domain	AT5G41520.1: RNA binding Plectin/S10 domain-containing protein	LOC_Os04g35090.1: 40S ribosomal protein S10, putative, expressed
		XLOC_006746	GRMZM2G063082	TSS8373
		XLOC_030546	GRMZM2G409112	TSS37591
		XLOC_029464	GRMZM2G362341	TSS36220
		XLOC_045565	GRMZM5G842555	TSS55886,TSS55887	PF08839: DNA replication factor CDT1 like , PF00013: KH domain	AT2G25970.1: KH domain-containing protein	LOC_Os02g13130.1: KH domain-containing protein, putative, expressed	GO:0003723	GO:0006413	GO:0003743
		XLOC_019648	GRMZM2G032887	TSS24201,TSS24202	PF03143	AT4G02930.1: GTP binding Elongation factor Tu family protein	LOC_Os08g36820.1: expressed protein	GO:0006414	GO:0005622	GO:0003746	GO:0005525
		XLOC_033139	GRMZM2G319988	TSS43160,TSS43161	PF00817: impB/mucB/samB family , PF04178: Got1/Sft2-like family	AT5G44740.2(POLH): Y-family DNA polymerase H	LOC_Os01g55300.1: DNA-directed polymerase, putative, expressed	GO:0003684	GO:0003887	GO:0006281	GO:0016192
		XLOC_023071	GRMZM2G325629	TSS28342
		XLOC_030803	GRMZM2G135228	TSS37907
		XLOC_047840	GRMZM2G096464	TSS58681
		XLOC_002703	GRMZM2G020073	TSS3329	PF04305: Protein of unknown function (DUF455) , PF04733: Coatomer epsilon subunit , PF06102: Domain of unknown function (DUF947) , PF00183: Hsp90 protein	AT4G24190.2(AtHsp90-7,AtHsp90.7,HSP90.7,SHD): Chaperone protein htpG family protein	LOC_Os01g62440.1: ribonuclease protein, putative, expressed	GO:0005198	GO:0030126	GO:0006457	GO:0051082	GO:0005524	GO:0016469
		XLOC_023507	GRMZM5G871484	TSS28871
		XLOC_014703	GRMZM2G100336	TSS18107	PF00189: Ribosomal protein S3, C-terminal domain	ATCG00800.1: structural constituent of ribosome	LOC_Os04g16824.1: chloroplast 30S ribosomal protein S3, putative, expressed	GO:0005840	GO:0006412	GO:0005622	GO:0003735
		XLOC_024719	GRMZM2G139478	TSS30392
		XLOC_004893	GRMZM2G383631	TSS6088
		XLOC_006090	GRMZM2G577369	TSS7517
		XLOC_028635	GRMZM2G395226	TSS35185,TSS35186,TSS35187	PF11955: Plant organelle RNA recognition domain	AT1G79120.1: Ubiquitin carboxyl-terminal hydrolase family protein	LOC_Os03g46460.1: ubiquitin carboxyl-terminal hydrolase, family 1, putative, expressed
		XLOC_009994	GRMZM5G860302	TSS12321
		XLOC_037636	GRMZM2G021233	TSS46241	PF00176: SNF2 family N-terminal domain , PF00097: Zinc finger, C3HC4 type (RING finger) , PF00271: Helicase conserved C-terminal domain	AT1G05120.1: Helicase protein with RING/U-box domain	LOC_Os07g32730.1: DNA repair protein rhp16, putative, expressed	GO:0003677	GO:0003676	GO:0004386	GO:0005524	GO:0016787	GO:0003677
		XLOC_008120	GRMZM2G097050	TSS10048
		XLOC_000439	GRMZM2G077045	TSS554,TSS555	PF00004: ATPase family associated with various cellular activities (AAA) , PF02365: No apical meristem (NAM) protein	AT1G25580.1(ANAC008,SOG1): NAC (No Apical Meristem) domain transcriptional regulator superfamily protein	LOC_Os03g12120.1: no apical meristem protein, putative, expressed	GO:0006355	GO:0030528
		XLOC_043744	GRMZM2G375696	TSS51130
		XLOC_048199	rps3	TSS2700	40S ribosomal protein S3
		XLOC_004806	GRMZM2G172794	TSS5972,TSS5973,TSS5974	PF12146: Putative lysophospholipase	AT2G39420.1: alpha/beta-Hydrolases superfamily protein	LOC_Os01g62010.1: hydrolase, alpha/beta fold family domain containing protein, expressed
		XLOC_008090	GRMZM2G066948	TSS10010,TSS10011,TSS10012,TSS10013	PF11955: Plant organelle RNA recognition domain	AT1G79120.1: Ubiquitin carboxyl-terminal hydrolase family protein	LOC_Os03g46460.1: ubiquitin carboxyl-terminal hydrolase, family 1, putative, expressed
		XLOC_035950	rps2	TSS44214
		XLOC_034717	GRMZM2G126057	TSS42673
		XLOC_021063	GRMZM2G418004	TSS25934	PFAM ID: PF07731: Multicopper oxidase	AT4G12420.1(SKU5): Cupredoxin superfamily protein	LOC_Os06g01490.1: monocopper oxidase, putative, expressed	GO:0055114	GO:0016491
		XLOC_012741	atpB	TSS15705
		XLOC_012331	rps12-A	TSS15177,TSS15178
		XLOC_043204	GRMZM2G082079	TSS53026
		XLOC_004185	GRMZM5G815823	TSS5183
		XLOC_044955	GRMZM2G066111	TSS55155	PF05405: Mitochondrial ATP synthase B chain precursor (ATP-synt_B)	ATMG00640.1: hydrogen ion transporting ATP synthases, rotational mechanism;zinc ion binding	LOC_Os12g14930.1: ATP synthase protein MI25, putative, expressed	GO:0015078	GO:0015986	GO:0000276
		XLOC_016309	GRMZM2G156367	TSS20055,TSS20056
		XLOC_042475	GRMZM2G106631	TSS52158,TSS52159	PF02902: Ulp1 protease family, C-terminal catalytic domain	AT3G13290.1(VCR): varicose-related	LOC_Os10g24954.1: ulp1 protease family, C-terminal catalytic domain containing protein, expressed	GO:0006508	GO:0008270	GO:0004222
		XLOC_033362	GRMZM2G146778	TSS40992,TSS40993	PF06415	AT3G08590.1: Phosphoglycerate mutase, 2,3-bisphosphoglycerate-independent	LOC_Os01g60190.1: 2,3-bisphosphoglycerate-independent phosphoglycerate mutase, putative, expressed	GO:0004619	GO:0006007	GO:0005737	GO:0030145
		XLOC_005426	GRMZM2G356653	TSS6702,TSS6703,TSS6704	PF10312: Conserved mid region of cactin	AT1G03910.2:	LOC_Os03g58590.1: expressed protein
		XLOC_032590	GRMZM5G849152	TSS40054
		XLOC_024397	GRMZM2G499981	TSS29991
		XLOC_020242	GRMZM2G496292	TSS24899
		XLOC_015009	GRMZM2G352947	TSS18455	PF05965: F/Y rich C-terminus	AT2G41150.2:	LOC_Os03g25110.1: expressed protein	GO:0005634	GO:0005524
		XLOC_004852	GRMZM2G155380	TSS6030
		XLOC_019741	GRMZM5G833328	TSS24307
		XLOC_006277	AC195608.3_FG005,GRMZM2G020073	TSS7757,TSS7758,TSS7759	PF04305: Protein of unknown function (DUF455) , PF04733: Coatomer epsilon subunit , PF06102: Domain of unknown function (DUF947) ,PF00183: Hsp90 protein	AT4G24190.2(AtHsp90-7,AtHsp90.7,HSP90.7,SHD): Chaperone protein htpG family protein	LOC_Os01g62440.1: ribonuclease protein, putative, expressed	GO:0005198	GO:0030126	GO:0006457	GO:0051082	GO:0005524	GO:0016469
		XLOC_045578	GRMZM2G412254	TSS55904
		XLOC_048194	rps11	TSS10659
		XLOC_008053	AC225354.2_FG004	TSS9966
		XLOC_048052	GRMZM5G827309	TSS58948	PF00940	AT2G24120.1(PDE319,SCA3): DNA/RNA polymerases superfamily protein	LOC_Os09g07120.1: DNA-directed RNA polymerase 1B, mitochondrial precursor, putative, expressed	GO:0003899	GO:0006351	GO:0003677	GO:0008234
		XLOC_027461	GRMZM2G087827	TSS33762	PF00657	AT1G28640.1: GDSL-like Lipase/Acylhydrolase superfamily protein	LOC_Os10g25400.1: GDSL-like lipase/acylhydrolase, putative, expressed	GO:0006629	GO:0016788
		XLOC_041316	GRMZM2G001648	TSS50728
		XLOC_009526	GRMZM2G086117	TSS11752,TSS11753	PF00044	AT3G04120.1(GAPC,GAPC-1,GAPC1): glyceraldehyde-3-phosphate dehydrogenase C subunit 1	LOC_Os09g39550.1: expressed protein
		XLOC_042996	GRMZM2G140153	TSS50147,TSS50148
		XLOC_007791	GRMZM2G042895	TSS9655	PF00010: Helix-loop-helix DNA-binding domain	AT5G57150.1: basic helix-loop-helix (bHLH) DNA-binding superfamily protein	LOC_Os04g23550.1: basic helix-loop-helix family protein, putative, expressed	GO:0006355	GO:0030528
		XLOC_010233	GRMZM5G800518	TSS12607,TSS12608,TSS12609
		XLOC_040335	GRMZM2G342647	TSS49544,TSS49545	PF02365: No apical meristem (NAM) protein	AT1G25580.1(ANAC008,SOG1): NAC (No Apical Meristem) domain transcriptional regulator superfamily protein	LOC_Os03g12120.1: no apical meristem protein, putative, expressed	GO:0006355	GO:0030528
		XLOC_015223	GRMZM2G462690	TSS18704	PF03441: FAD binding domain of DNA photolyase , PF03982: Diacylglycerol acyltransferase	AT4G08920.1(ATCRY1,BLU1,CRY1,HY4,OOP2): cryptochrome 1	LOC_Os04g37920.1: FAD binding domain of DNA photolyase domain containing protein, expressed	GO:0006281	GO:0003913
		XLOC_000922	GRMZM5G871471	TSS1169,TSS1170,TSS1171	PF01212: Beta-eliminating lyase	AT3G04520.1(THA2): threonine aldolase 2	LOC_Os04g43650.1: L-allo-threonine aldolase, putative, expressed	GO:0016829	GO:0006520
		XLOC_021830	GRMZM2G342226	TSS26882,TSS26883	PF01704: UTP--glucose-1-phosphate uridylyltransferase , PF00270: DEAD/DEAH box helicase , PF00467: KOW motif	AT5G17310.2(AtUGP2,UGP2): UDP-glucose pyrophosphorylase 2	LOC_Os09g34910.1: DEAD-box ATP-dependent RNA helicase 7, putative, expressed	GO:0005524	GO:0003723
		XLOC_005752	ndhK	TSS7098,TSS7099
		XLOC_016818	GRMZM2G148768	TSS20710
		XLOC_002317	GRMZM5G842990	TSS2849,TSS2850,TSS2851
		XLOC_048196	rps8	TSS15180
		XLOC_014841	GRMZM2G023351	TSS18263
		XLOC_030064	GRMZM5G813047	TSS36991
		XLOC_048170	psbH	TSS59067
		XLOC_023399	GRMZM5G887130	TSS28733
		XLOC_017031	AC212035.3_FG008	TSS24194,TSS24195,TSS24196	PF08238: Sel1 repeat	AT1G70590.1: F-box family protein	LOC_Os04g40030.1: OsFBO17 - F-box and other domain containing protein, expressed
		XLOC_042802	AC203260.3_FG003	TSS52556
		XLOC_015308	GRMZM2G474459	TSS18816,TSS18817
		XLOC_013331	GRMZM2G453008	TSS16431	PF00622	AT1G51450.1(TRO): TRAUCO	LOC_Os11g04930.1: ASH-like SPRY domain containing protein, putative, expressed	GO:0005515
		XLOC_017359	GRMZM2G067974	TSS21334	PF01212: Beta-eliminating lyase , PF00900: Ribosomal family S4e	AT3G04520.1(THA2): threonine aldolase 2	LOC_Os04g43650.1: L-allo-threonine aldolase, putative, expressed	GO:0016829	GO:0006520
		XLOC_040666	GRMZM2G394007	TSS49947,TSS49948
		XLOC_021382	GRMZM2G502452	TSS26339
		XLOC_006338	GRMZM2G007369	TSS7835	PF00225: Kinesin motor domain , PF06258: Mitochondrial fission ELM1
		XLOC_023773	GRMZM2G024834	TSS29206,TSS29207,TSS29208	PF00069: Protein kinase domain	AT5G14640.1(ATSK13,SK13): shaggy-like kinase 13	LOC_Os05g04340.2: CGMC_GSK.6 - CGMC includes CDA, MAPK, GSK3, and CLKC kinases, expressed	GO:0004672	GO:0006468	GO:0005524
		XLOC_008312	GRMZM2G064311	TSS10271,TSS10272	PF08718: Glycolipid transfer protein (GLTP)	AT1G51340.1: MATE efflux family protein	LOC_Os10g13940.1: MATE efflux protein, putative, expressed	GO:0051861	GO:0055085	GO:0015238	GO:0016020	GO:0015297	GO:0005737	GO:0046836	GO:0017089	GO:0006855
		XLOC_000559	GRMZM2G171736	TSS709	PF03441: FAD binding domain of DNA photolyase	AT4G08920.1(ATCRY1,BLU1,CRY1,HY4,OOP2): cryptochrome 1	LOC_Os04g37920.1: FAD binding domain of DNA photolyase domain containing protein, expressed	GO:0006281	GO:0003913
		XLOC_012881	GRMZM2G575305	TSS15883
		XLOC_006911	GRMZM2G478779	TSS8571,TSS8572,TSS8573	PF00022: Actin	AT3G12110.1(ACT11): actin-11	LOC_Os03g50885.1: actin, putative, expressed
		XLOC_002199	GRMZM2G448389	TSS2702	PF02874: ATP synthase alpha/beta family, beta-barrel domain , PF00006: ATP synthase alpha/beta family, nucleotide-binding domain ,PF00306: ATP synthase alpha/beta chain, C terminal domain	ATCG00480.1: ATP synthase subunit beta	LOC_Os10g21266.1: ATP synthase subunit beta, putative, expressed	GO:0015992	GO:0046034	GO:0046961	GO:0046933	GO:0005524	GO:0016469
		XLOC_018802	AC208915.3_FG010	TSS23131	PF00504	AT2G34420.1(LHB1B2,LHCB1.5): photosystem II light harvesting complex gene B1B2	LOC_Os01g41710.1: chlorophyll A-B binding protein, putative, expressed	GO:0009765	GO:0016020
		XLOC_010782	ycf72-1	TSS7615
		XLOC_023663	GRMZM2G065632	TSS29068	PF00281: Ribosomal protein L5 , PF00673: ribosomal L5P family C-terminus	AT2G42740.1(RPL16A): ribosomal protein large subunit 16A	LOC_Os02g14059.1: ribosomal protein L5, putative, expressed	GO:0005840	GO:0006412	GO:0005622	GO:0003735
		XLOC_026613	GRMZM2G580389	TSS32661
		XLOC_033304	AC187885.3_FG002	TSS43368
		XLOC_002602	ccmFN	TSS3200
		XLOC_031129	AC202567.4_FG004	TSS34947
		XLOC_023820	GRMZM2G025477	TSS29268
		XLOC_012023	GRMZM2G355679	TSS14796,TSS14797	PF00271: Helicase conserved C-terminal domain	AT1G05120.1: Helicase protein with RING/U-box domain	LOC_Os07g32730.1: DNA repair protein rhp16, putative, expressed	GO:0003677	GO:0003676	GO:0004386	GO:0005524	GO:0016787	GO:0003677
		XLOC_017862	rps15	TSS16
		XLOC_003199	GRMZM2G437711	TSS3952,TSS3953	PF02902: Ulp1 protease family, C-terminal catalytic domain , PF00176: SNF2 family N-terminal domain	AT3G19210.1(ATRAD54,CHR25,RAD54): homolog of RAD54	LOC_Os02g27830.1: expressed protein	GO:0006508	GO:0008270	GO:0004222
		XLOC_031964	ycf4	TSS39307,TSS39308	ORF185 (cp)
		XLOC_034611	GRMZM2G004110	TSS40017
		XLOC_008046	GRMZM2G154667	TSS9959	PF01176: Translation initiation factor 1A / IF-1	ATCG00420.1: NADH dehydrogenase subunit J	LOC_Os05g22716.1: translation initiation factor IF-1, chloroplast, putative, expressed	GO:0003723	GO:0006413	GO:0003743
		XLOC_005768	GRMZM2G320708	TSS7118	PF03168: Late embryogenesis abundant protein	AT3G44380.1: Late embryogenesis abundant (LEA) hydroxyproline-rich glycoprotein family	LOC_Os08g44410.1: harpin-induced protein 1 domain containing protein, expressed
