# Supplementary material for: B chromosome contains active genes and impacts the transcription of A chromosomes in maize (Zea mays L.)
Source: BMC Plant Biol. 2016 Apr 16;16:88. doi: 10.1186/s12870-016-0775-7 (PMC4833949; doi:10.1186/s12870-016-0775-7)
Supplement: Additional file 7: Table S3. — BLAST analysis of 12 B-located gene fragments. (XLSX 14 kb) [file 12870_2016_775_MOESM7_ESM.xlsx]

## Sheet: Sheet1
Table S3 BLAST analysis of 12 B-located gene fragments
Primer Pairs	Sequence Length (bp)	BLAST Results
		Genomic Location	Overlapping Gene(s)	Orientation	Query start	Query end	Query ori	Length	Score	E-val	%ID
GRMZM2G518751_1F/1R	301	1:208165937-208166224		Reverse	12	299	Forward	288	256	7.1e-142	97.2
		9:101958153-101958446	GRMZM2G518751	Reverse	8	301	Forward	294	242	1.6e-133	95.6
		1:234893661-234893925		Reverse	37	301	Forward	265	233	3.7e-128	97.0
		2:33925989-33926246		Reverse	44	301	Forward	258	230	2.3e-126	97.3
GRMZM2G418004_1F/1R	669	3:202365916-202366575	GRMZM2G418004	Reverse	1	660	Forward	660	508	0	94.2
		1:200111163-200111228	GRMZM2G117378	Reverse	502	567	Forward	66	42	8.2e-14	90.9
GRMZM2G702253_2F/2R	393	6:86454098-86454349		Forward	141	392	Forward	252	204	1e-110	95.2
		3:217335547-217335799	GRMZM2G702253	Forward	141	393	Forward	253	197	1.5e-106	94.5
		6:56197627-56197879		Forward	141	393	Forward	253	189	9e-102	93.7
		3:217335338-217335480	GRMZM2G702253	Forward	1	143	Forward	143	115	1.3e-57	95.1
		2:53126543-53126629	GRMZM2G157822	Forward	305	391	Forward	87	75	9.6e-34	96.6
GRMZM2G702253_2F/2R	463	3:217335338-217335799	GRMZM2G702253	Reverse	1	462	Forward	462	446	0	99.1
		6:86454083-86454349		Reverse	2	268	Forward	267	215	3.2e-117	95.1
		6:56197610-56197879		Reverse	1	270	Forward	270	210	3.1e-114	94.4
GRMZM2G013761_3F/3R	3756	8:109427988-109429325	GRMZM2G082079	Reverse	1	1338	Forward	1338	1294	0	99.2
		2:148425889-148427226	GRMZM2G107469	Reverse	1	1338	Forward	1338	1286	0	99.0
		2:176028100-176029437		Forward	1	1338	Forward	1338	1286	0	99.0
		5:3451766-3453103	GRMZM2G701288	Reverse	1	1338	Forward	1338	1270	0	98.7
		4:21723813-21725003	GRMZM2G013761	Forward	2566	3756	Forward	1191	1151	0	99.2
		4:21721990-21723014	GRMZM2G013761	Forward	198	1222	Forward	1025	997	0	99.3
		3:113017583-113018299	GRMZM2G067974	Forward	622	1338	Forward	717	689	0	99.0
		4:21723144-21723818	GRMZM2G013761	Forward	1219	1893	Forward	675	639	0	98.7
		4:161916391-161917074	GRMZM2G179651	Reverse	254	937	Forward	684	584	0	96.3
GRMZM2G013761_1F/1R	847	4:21721245-21721818	GRMZM2G013761	Forward	274	847	Forward	574	558	0	99.3
		5:3453083-3453656	GRMZM2G701288	Reverse	274	847	Forward	574	534	0	98.3
		3:113016479-113017052	GRMZM2G067974	Forward	274	847	Forward	574	526	0	97.9
		2:148427206-148427779	GRMZM2G107469	Reverse	274	847	Forward	574	518	0	97.6
		2:176027547-176028120		Forward	274	847	Forward	574	518	0	97.6
GRMZM2G113652_2F/2R	1349	8:87311206-87311641	GRMZM2G113652	Reverse	1	436	Forward	436	408	0	98.4
		6:145042359-145042673	GRMZM5G817395	Reverse	112	426	Forward	315	255	1.3e-140	95.2
		6:154876869-154877143	GRMZM2G160685	Forward	162	436	Forward	275	247	7.8e-136	97.5
GRMZM2G356718_1F/1R	450	1:281831458-281831907	GRMZM2G356718	Reverse	1	450	Forward	450	430	0	98.9
		5:45267643-45267845		Reverse	1	203	Forward	203	167	1.4e-88	95.6
		5:45267416-45267600		Reverse	228	412	Forward	185	137	1.1e-70	93.5
GRMZM2G020073_1F/1R	825	8:175173535-175174307		Forward	53	825	Forward	773	625	0	95.2
		3:180829174-180829579	GRMZM2G082260	Forward	420	825	Forward	406	374	0	98.0
		1:243465094-243465424	GRMZM2G020073	Reverse	495	825	Forward	331	315	1.2e-176	98.8
		1:243465608-243465920	GRMZM2G020073	Reverse	1	313	Forward	313	273	1.4e-151	96.8
		5:1547716-1547918	GRMZM2G134270	Forward	222	424	Forward	203	179	1.8e-95	97.0
		1:243465422-243465610	GRMZM2G020073	Reverse	310	498	Forward	189	177	2.8e-94	98.4
*GRMZM2G165298_2F/2R	939	10:138524573-138525511	AF466202.2_FG007	Forward	1	939	Forward	939	939	0	100.0
		1:193854992-193855705	GRMZM2G165298	Forward	226	939	Forward	714	714	0	100.0
		6:152492540-152492911	GRMZM2G094934	Reverse	226	597	Forward	372	356	0	98.9
GRMZM2G356653_1F/1R	1080	1:178549770-178550848	GRMZM2G356653	Forward	1	1079	Forward	1079	1063	0	99.6
		2:88251507-88252583		Reverse	3	1079	Forward	1077	985	0	97.9
		6:53394021-53394952		Forward	1	932	Forward	932	868	0	98.3
		8:145224632-145225384	AC199439.4_FG005	Reverse	178	930	Forward	753	689	0	97.9
GRMZM2G359217_2F/2R	1102	1:272641921-272642494	GRMZM2G359217	Forward	12	585	Forward	574	558	0	99.3
		1:272642492-272642999	GRMZM2G359217	Forward	586	1093	Forward	508	456	0	97.4
		2:234270382-234270611		Forward	350	579	Forward	230	230	8.9e-126	100.0
1) All the fragments were amplified from starter+B genomic DNA, using primers designed with A-genome genes as the templates;
2) Purified PCR products were directly sequenced and blasted against Zea mays reference genome V3 (http://ensembl.gramene.org/common/Tools/Blast?db=core, Sept. 28th, 2015).
* The amplified sequence does not show the highest similarity with the gene from which the primers were designed.
