# Supplementary material for: B chromosome contains active genes and impacts the transcription of A chromosomes in maize (Zea mays L.)
Source: BMC Plant Biol. 2016 Apr 16;16:88. doi: 10.1186/s12870-016-0775-7 (PMC4833949; doi:10.1186/s12870-016-0775-7)
Supplement: Additional file 8: — A list of B-located gene fragments, four long length genes and three LTRs. (XLSX 21 kb) [file 12870_2016_775_MOESM8_ESM.xlsx]

## Sheet: Sheet1
*A list of B-located gene fragments, four long length genes and three LTRs.
>B_GRMZM2G518751_1
CTCCTCCTTTTGTCCTGCATCCCCGTAAGCACTACTGCCTCCTAGGTTTGTACCTTTTGCCAAGAACTGTTTTTTGGGATGCACCACCCAGAATGGCTTAGACTGAGTTTCTCTAAGTTTGGTTCGCAGGTGGAGATCACCGCCACTCTTGTTGATCCCGTGTGCATCGTTCAAGCGCAAAGCAAATTTGCCTACCACATCAAGTTCTAACCCGATCTACAACAGTCACTGCTCTTCAGGTGATCTGGCTATTAGTTTTCAGCGTGGCGTGCTTTGGTGGAATATCTCTAATAACGGGGCG
>B_GRMZM2G418004_1
AGTTCGACACCTCCCACTCGGATAAGGCGCTGCTCGACACCTCCGAGGAGATCCCTGCGGCACAGTTTGATGCTGAGGTGGTCACCGACGATTGGGGTGGGCTATTCAAGCAGCCTGCTCACCTTCTGGAGGAGCGCGACTTCGAGTTCTCTGTCGCTCTTCCCTTCGCGGCCGCGCCCACGTCTGGTGCTGCCTTCTCCTTCACCGACGACGTGGATCCCTGCACCGAGTCGAGCTTTGACCTCGTGGTGGTCCGCGTAAAGTCCCATGTTGTTGAGCAGCAGATCTGCTCCGCCAGGGACATGCCCCGGGAGAGCGACCTCCTCTTCTCCGACACCACCAAGCAGATCAACCCCCTCTATGCTGCTGTGGACCATAGCACCAATGGTGGCTCTGATC…
>B_GRMZM2G702253_2-393
TTCACATCCTTCAGCGCATGCTTGCTCAAAACTAAAGCACAAGTATCCCCTCACCCTCGT CCTTTCTCTTTTTCCCCTTTGCTCTCCGGTCCTCCTCTTGGTCGTGCGCTCGTGTATTTG CTTCGGCATCATCGTGGAAACTCCATGAAGCCTCAGATTGGTAAGTGGCGTTTCTTTAGA TTTTGCATTCTAGATCTAAGGGGGTAATGGTGAAACATGTTCCATTTCGTGCTCCGTGAA CAATCTATTCCCTTGTTCGATTTGTTCTCGTGGTATTTGTTTGCGCTTTCGTCATTGTTT TTATGGCATGCACCGAATTGCAGTGAAGCAAGTTCTACTTGAGCTGAGGCCACGACTTTC AGATGAAAAGCTTCTCGTGTCCATTGCTGTCAG
>B_GRMZM2G702253_2-463
TTCACATCCTTCAGCGCATGCTTGCTCAAAACTAATGCCCAGGTATCCCCTCACCCTCGTCCTCTCTCTTTTTCCCCTTTGCTCTCCGGTCCTCCTCTTGGTCGTGCGCTCATGTATTTGCTTCGACGTCACCGTGGAAACTCGGATCTTACACGAATTTTAATAACTCATGCGTTCTAGGTTGTCGAGGATATCGATGTGATCGTCATCTCCATGAAGCCTCAGATTGGTAAGTGTCGTTTCTTCAGATTTAGCATTCTAGATCTAAGGGAGTAATGGTGCAACATGTTCAATTTCGTGCTCCGTGAACAATCCATTCCCATATTTGATTTGTTCTCGTGGTATTTGTTTGCGCTTTCGTCATTGTTTTCATGGCATGCATCGAATTGGAGTGAAGCA…
>B_GRMZM2G013761_3
ACCAATGCGATGAAATGTCTGAGCGAATAGACGACATGCGACCCGAGTTTGATTCTGCCAGGTTGTTTGATGTGTATTTTACTCATTGTGATTTAGTTGATGATGTGTTTGTATGTGCGAGGTGATGAGAAAAATAAAGGAGATGCGTCGTTCGATAATAAAGATTAAGTTAAAATGTAGTTTATGGTGTGAAGAGTGTGTCGATAAATATGTATGCCATTGTGTGATATGGCATAAGTTAGAATTAAGGCGAGTATGTATTGTATTATGAAACTAATTAGAGATATGCATGATGCTTGTAAGTGGATTGTACGCAGAGTACTTTGGTAAGGGTATTTCTCAAGTATAAATGATTTGGTTATTGTATATGAATTGAGTGATCAAGTTAATAATGTAAAA…
>B_GRMZM2G013761_1
TCTTCCTCAAGCTCTAGCCGAACTCCCTCACGCCATCCTCTTTCCTGGTGTTCATCCCTGCGGCAACCACCACTTGGGCGCTCCTCTCCCTGCCCCTCCCATGGCGGCTCCCCCTGGATC CCTCCCTGTGCGGACCCTCTCCCGTGGATGGTGCCGCCCCTTCCTGCAGCACGTCGTGCTCCCTCCCCTGGCGCCCTCGTCCCCAACGCCGGAAATGCCGCTGCTGCTCCACCAGCCGCT ACTGCTCCTGAACGCCAGTGCCGACCACCATCTCCATGGCGCAGGAGCTCCCCAATCTCCTCTTGCCAGGGCGCCGTCGCTGAGCTCGCCCTGCCCCAGCCATGGACGCCGTCGGGCCAC CCGTCTCCTATCTCCCCTCGCCCTCATCCTCTGGCT…
>B_GRMZM2G113652_2
CATATGCAAAGATGCATACGTTGAAACCATCCATCACTGACCTAACAACAGGCACTGTTT CTGAAAAGACGGCCTCTGCACAAAAAGGTTGGAAAGCGACCGATAAATATGTCACCCTTA AACATGTATACTACTAGCATACTTGACAAGTCAGCTAGGTACAGTTTCAGTCAAATATAC CTTGGTCATCCTCTGGCCCAAAAACATGATCGAACTTAAAGGGCTTCCTTTCTTTTTCAC TGGGGACAAACTGCAGCTCAGTCTCCTGTGATGGGTCAATCTCAACAACAGATAAACACC CACGGTTGACCTCATCGGAGCTCAGAGGTCTGCATCTGCAGAACACCCTAATGTTACCTC TTAGATCAATAAGCTCATTGTACAGACGCCGCC…
>B_GRMZM2G356718_1
GGTTGTTCCTCGAAGATGCTAATTCCCCTCAAGCATCACATGAAAATGAAATATTTGCTA AATATGTTGAGGATTCAGTTCGCAAAGCTTTCTTGCACAGTAACCTTGCTCTTGCTGATG TTTCAGTCATCAACCATTCTTCTGGTACAACAGTACTGTCATTCTTCTGGTACCACAACA CTGATAGTATTGATCTATGGGAGGTAAGGTGATAATTTTAATGATTGTTTTAGTGTTGTG ATTTAAACCATTCTGATATTTCGTTCATATGTTGTAGGCAATTGTTAGTAGCAAATGCTG AGGATTATCGTATAGTCCTGTGTAGGAAAGGAATAGCAGTGGATATGTCAAAGGATCATA GGCCGACATATGATGCAGAGCATCAAAGGGTCA…
>B_GRMZM2G020073_1
AGCTCGAGATCTTAGTGTCATGTCTGGTATGTTTTTTGTGAACACGTTGGTACGATTCGT GACATTTCGATGAATTGCGCTGAGCCTGCAGTTCTCGTACCTCTCAGCGATTGCTGCGCT AGACGCTTGACAGCCTTTAGTGTTTGAGTATGATGCATTTTCTCTCTTATACTGCAGGGT TCCAAGTCTGCCACTGGCTGGGAGGAGGTACATGTTCAGCAGGACGCCCAGCACGCAGGT ACTCACCCCTGAACACTCTGCCTCCCGTTGTCGTGTAGGGTTTAGGCCTCCAGGGGAATG GCGTCGTTTGGGGTGCCCACCTGTGATTGCTCCGTGTGGAGTTACGGTTCCAGCGTGTGC CCTGCTACTCACTCTTTCTCAATTAACGTGTAG…
>B_GRMZM2G165298_2
TAGAGGGTGCTGACTGATGCAGCCCAACAGTGATTCTTCACCTCGCCTTAGTCTGACCTC GTCGCCCAGCTCCTCCACCGCCCTCGCGATGCAGCCTCGTGGCTACTGGACGTGGCTTTG CCCTGCCTTCGTCTGACCACGTCGCCCAACTCCTCCACTGCCCTCGCAATGGTCTACCAT TCTCCTATCAAATATCAAAACTGCATTTGATACATAACTGAATACAAAAAAAGGGTGAAT AGAGAAGGTAATGATATACTAATTGCTCTAATCTGGTAAAGATAATAGACAAACAAAGAT ATAGCTAATAGCTTAGCATACGACCAAATATGAAATGCAAATGGATGGATGGGACTTCTT TTCCACTGCAAGAAATTGGACTGTGTGAGGTGG…
>B_GRMZM2G356653_1
AGGTTTTTTGAAGTAGAGTAAATTTAATGACAAAATACTGGTTCAATAAAGAAGTTACCA GCCCAAAATGGTTGGACACATAGTTAAATGGTTGAAATAAGCTCTGAAATAAACATGCAC CTATCTAAGTAATCATCTTCCAAGATAACTCATTATTCCTATAAGCATTTGCTAAGTTTT TTTTGCCAGAGAACAAACAAAAGCAATAGCTACAGTGGAAACGGATCCACTATGGCAAAT GGGACCTGAATCTTCTTTTTAGAATCGCAGAGGTAGGAGATCTGAAGTTTTGCAGAAGGG AAGAACAACAACAAAAATTCATAACTTATTAGACACAAAATATATGTTCTCAAGTTACAA CTACAACTCAAACTGAACTGATATATGCCACAT…
>B_GRMZM2G359217_2
GGGGCACTTGCAAATTGCAATTGATTCTTAAAAACCATGAAAATAAATAATATTGTAATA ACAGGACAATGTTTTAGTTATAGCTGAATGTACCATGGAATCTCAAGGAGCAAGACTCTT TTTGAGCTTGAGGGTTTTAACATGTTCACAAAACCACCGATGTTTCTCTTGCACTTCAGC TATCGCCTTTTCAGCAGCCTCTTCATTCTTTGCTAGAAGGTATTTCTCGATCTGAACAAA CCACTCCCCCAGTGTCATATTCTCCAATCTGTGTCTTCCTTTGGGCTCCCCGACCCCAAC ATGGTCTCTCTCTCCACTGGCACCAACAGCTTCCCTCTTTTCATTCTTTTCCACTTCTCC AACACCATCAGGCTTTGACCCTGGTGAAACCTT…
>GRMZM2G013761B
TCTTCCTCAAGCTCTAGCCGAACTCCCTCACGCCATCCTCTTTCCTGGTGTTCATCCCTGCGGCAACCACCACTTGGGCGCTCCTCTCCCTGCCCCTCCCATGGCGGCTCCCCCTGGATCCCTCCCTGTGCGGACCCTCTCCCGTGGATGGTGCCGCCCCTTCCTGCAGCACGTCGTGCTCCCTCCCCTGGCGCCCTCGTCCCCAACGCCGGAAATGCCGCTGCTGCTCCACCAGCCGCTACTGCTCCTGAACGCCAGTGCCGACCACCATCTCCATGGCGCAGGAGCTCCCCAATCTCCTCTTGCCAGGGCGCCGTCGCTGAGCTCGCCCTGCCCCAGCCATGGACGCCGTCGGGCCACCCGTCTCCTATCTCCCCTCGCCCTCATCCTCTGGCTGCT…
>GRMZM2G356718B
ATGAACTTCAACCCTCGCACTACTTCGTCAAGGAGGTGGTCAAAGGCATCAACGAGAGCGACCTCCAAGGATCCACTAGACGTGGATCAAAGTCTTCGCCACGCACAACGCCCACGAGCGCATCACCAAGCTCGAGAACATGTGCTGGCGGATCTGGCACCTCACTCGCAAGAAGCAGGTCAGGATTTCGCACGTCTCTTTCGTGGTTATGATCTCTCGCTGCTTGTTCTATTTTGTTAATAATCTTGCTCGCCTCTCGATTCATGTTTTGTATCAGTTTGATCTCTATTTTAATTTGATCTCTGTTTTAGTTTGATATTTGTTTAGTTTGATTTTTAAGTGTTCTCTTTTACTGAATGGAGATGCATGATTAATGAAGCGCACACTGCACAACGAGTA…
>AF466202.2_FG007B
ATGCAGCAGATGACTGGGTGAGGGCCGACTCCTTCGACTTCGGGACGACTGTCTCGCCCCCCAGGTATCCATCCAGCTCCTCCTCCTCCTCGCCGCCGCCGCCTCGATCCTGTCCTGGATTGGAGTCTCACCCTACCCCTCTAACAAAGTAACAATCTCATGATTTTGCGATTTCGTGCAACGGGCACACTGCTGTTATCATTAGCAAGTCCAAGGTGGTCCGTCTTCGGCGGATTCACCGACAAGCGCTTCCTCGCTGATGTTTCCGTCTACGACGTAGGTAATATAATTCCTCTCCAATTCTCCGACTGTTCGCTTGTCGTGCCAATTTGCCTGCCCACGTCTTCGAGCAATTTGTGCACACGCTGCAACTCATCTTAAGGGTTATTAGATTGAGGG…
>GRMZM2G356653B
GTTTTCCCTGGTAAAAGTGCATTTCCTGTGGTTTGAGTTGAACTTATTCCTGATAATTGCTTCTTTTCTTATTAATGATTTTTTTCTTGTCAGGAACATCTCTGGTTATCTGGAGTTGGCGGTGGCCTTTTCATTCATGGTTGCCTGCACTCATCCGGGTTGTAGCAATATCGGTCTCCAGGTGTGTGGGGGAGGAGATGGATGTTACTATTAGGGAAGTGGTGTTTAGCAAGCATGTTAATTTCAGGTATATTTTCAACAGTGACATGTTATACAATGTATAAGTTCTAGCAACTACCACTGCAAATGAAGATTTTTTTAATTCCAGTTTGGTATGCACCATTATAAATGTGCTCACTCTAGGGGTAGTTGCAATTCTCAAATAGTTTGCTTAAAATG…
>comp75688
GTCTTCTTCCTCGCGGTGTCCAGCCTCAACTCAGATTCCCGGCGTCCTCTCCATGGCTCCCTACGCCCTCGTCTTCCCCCTGGTGCCGCGCGGGCGCGCCCCTGGAACCTCCTCGCTGCACGCAGCTGCTTCCCCCTCACTCCCCAGCCGATTTCTCTGCGCGCCCAGCCCAGCCACTCGCCATGGCTCCTCCCTGCGCGCGTCGAAGTTCCTCTGCTCGTCCCATCTCCCCAAAGCTTCTTCCTCCCTGCTCGGCGCTTCCTATTCCCAGCGCTCGACCGCCCCAGCTCGCGCCCAATCCTCCTGCTTGGATTTCGTCCAGATCGAGCTGCTCCCATGGCGATTTCCCCTCGGATTCCTCCCTGCTCGTGCCCCATCGCCATGAACGTGCGCGAGTTT…
>comp74447
GAATCTCCTTCTTGGCACTCTACATGAAATGTATGTCCATGAATGCTTATACTCATGTTATGAAAGTGCAACTTGTAAAGAAGACAATATTAAGCACTTCCCACTACACCTTCCCACAAGGTGCACAAAAAGATTAACAAAATAATAGGGGATCTTGTAACACCAAGAATCCAAAGTCTACACCTTCAAACTATGACCACCAGGGGACTAGAACACACTAGATTTCATCCAAAGATCAAGATCTCATTTGATAAACTTGGCTCTACATTCCCAAGCTCTAATCCATTCTTGCATTAGGGATTTATCTTATCTATTATGGACCCTGCAAAGCTTTCTGAGAAAATTGCTTACAAACAGCCTCAAACTTTTACCACAAGCTCAAATGACCAAAACAAGGTT…
>comp30393
GGATTTTCTAACTCTCTGGACAGGGCACATAAATATCAAAAACTACAGGGGCTATCACGCAAAAGATCATAAGACTCAGGATTTCCCCCCGCACTGGATGACGGGTTAATTGTGGCGAAGGGCAGGGGCTCTTAAGTAAGAATGCCAAGCGACGAGGTACGATTTTGCCCTGGCTGCCCGATTAGAGATGGAGGGCCCAGATCACATTGGGACAGCATCGAACCGGTACGCATCACCTATCGTTGGATCAAGATCCAACGGTGCCAACTTTAAACACTAGGGATCCGACCACGGCCGTAAAACAGGGATCGACGGCTCTCGTTTACCCGCGAAGGGGTACGAGCCGGTTTCAATCTCGACCGTATAACCCCCGATCAATGGTCGCCAGTGTCTCTTCCT…
