# Supplementary material for: B chromosome contains active genes and impacts the transcription of A chromosomes in maize (Zea mays L.)
Source: BMC Plant Biol. 2016 Apr 16;16:88. doi: 10.1186/s12870-016-0775-7 (PMC4833949; doi:10.1186/s12870-016-0775-7)
Supplement: Additional file 11: — Data Set S2. Allele specific analysis of B-derived transcripts in B73 + 1B RNA-seq libraries. (XLS 1762 kb) [file 12870_2016_775_MOESM11_ESM.xls]

## Sheet: Sheet1
Illustration of supplemental data set 5
1)All the reads of three B73+1B libraries were mapped to the four maize B-chromosome gene sequences we got.
2)The B-chromsome specific polymorphism sites are highlighted, and the information is colleted in Sheet2
3)The sequences of B-chromosome genes are listed as follow.
>GRMZM2G013761B
TCTTCCTCAAGCTCTAGCCGAACTCCCTCACGCCATCCTCTTTCCTGGTGTTCATCCCTGCGGCAACCACCACTTGGGCGCTCCTCTCCCTGCCCCTCCCATGGCGGCTCCCCCTGGATCCCTCCCTGTGCGGACCCTCTCCCGTGGATGGTGCCGCCCCTTCCTGCAGCACGTCGTGCTCCCTCCCCTGGCGCCCTCGTCCCCAACGCCGGAAATGCCGCTGCTGCTCCACCAGCCGCTACTGCTCCTGAACGCCAGTGCCGACCACCATCTCCATGGCGCAGGAGCTCCCCAATCTCCTCTTGCCAGGGCGCCGTCGCTGAGCTCGCCCTGCCCCAGCCATGGACGCCGTCGGGCCACCCGTCTCCTATCTCCCCTCGCCCTCATCCTCTGGCTGCT…
>GRMZM2G356718B
ATGAACTTCAACCCTCGCACTACTTCGTCAAGGAGGTGGTCAAAGGCATCAACGAGAGCGACCTCCAAGGATCCACTAGACGTGGATCAAAGTCTTCGCCACGCACAACGCCCACGAGCGCATCACCAAGCTCGAGAACATGTGCTGGCGGATCTGGCACCTCACTCGCAAGAAGCAGGTCAGGATTTCGCACGTCTCTTTCGTGGTTATGATCTCTCGCTGCTTGTTCTATTTTGTTAATAATCTTGCTCGCCTCTCGATTCATGTTTTGTATCAGTTTGATCTCTATTTTAATTTGATCTCTGTTTTAGTTTGATATTTGTTTAGTTTGATTTTTAAGTGTTCTCTTTTACTGAATGGAGATGCATGATTAATGAAGCGCACACTGCACAACGAGTA…
>GRMZM2G356718B
ATGAACTTCAACCCTCGCACTACTTCGTCAAGGAGGTGGTCAAAGGCATCAACGAGAGCGACCTCCAAGGATCCACTAGACGTGGATCAAAGTCTTCGCCACGCACAACGCCCACGAGCGCATCACCAAGCTCGAGAACATGTGCTGGCGGATCTGGCACCTCACTCGCAAGAAGCAGGTCAGGATTTCGCACGTCTCTTTCGTGGTTATGATCTCTCGCTGCTTGTTCTATTTTGTTAATAATCTTGCTCGCCTCTCGATTCATGTTTTGTATCAGTTTGATCTCTATTTTAATTTGATCTCTGTTTTAGTTTGATATTTGTTTAGTTTGATTTTTAAGTGTTCTCTTTTACTGAATGGAGATGCATGATTAATGAAGCGCACACTGCACAACGAGTA…
>AF466202.2_FG007B
ATGCAGCAGATGACTGGGTGAGGGCCGACTCCTTCGACTTCGGGACGACTGTCTCGCCCCCCAGGTATCCATCCAGCTCCTCCTCCTCCTCGCCGCCGCCGCCTCGATCCTGTCCTGGATTGGAGTCTCACCCTACCCCTCTAACAAAGTAACAATCTCATGATTTTGCGATTTCGTGCAACGGGCACACTGCTGTTATCATTAGCAAGTCCAAGGTGGTCCGTCTTCGGCGGATTCACCGACAAGCGCTTCCTCGCTGATGTTTCCGTCTACGACGTAGGTAATATAATTCCTCTCCAATTCTCCGACTGTTCGCTTGTCGTGCCAATTTGCCTGCCCACGTCTTCGAGCAATTTGTGCACACGCTGCAACTCATCTTAAGGGTTATTAGATTGAGGG…
>Grmzm2g356653B
GTTTTCCCTGGTAAAAGTGCATTTCCTGTGGTTTGAGTTGAACTTATTCCTGATAATTGCTTCTTTTCTTATTAATGATTTTTTTCTTGTCAGGAACATCTCTGGTTATCTGGAGTTGGCGGTGGCCTTTTCATTCATGGTTGCCTGCACTCATCCGGGTTGTAGCAATATCGGTCTCCAGGTGTGTGGGGGAGGAGATGGATGTTACTATTAGGGAAGTGGTGTTTAGCAAGCATGTTAATTTCAGGTATATTTTCAACAGTGACATGTTATACAATGTATAAGTTCTAGCAACTACCACTGCAAATGAAGATTTTTTTAATTCCAGTTTGGTATGCACCATTATAAATGTGCTCACTCTAGGGGTAGTTGCAATTCTCAAATAGTTTGCTTAAAATG…

## Sheet: Sheet2
gene-name	position	ref	total-mapped	mapped-base	num	A-homologue ref
GRMZM2G013761B	129	T	109	T	109	C
GRMZM2G013761B	134	A	103	A	103	C
GRMZM2G013761B	523	C	3	C	3	G
GRMZM2G013761B	532	A	5	A	5	G
GRMZM2G013761B	654	A	107	A	107	G
GRMZM2G013761B	674	A	102	A	102	G
GRMZM2G013761B	860	A	3	A	3	G
GRMZM2G013761B	929	A	7	A	7	-
GRMZM2G013761B	930	T	7	T	7	-
GRMZM2G013761B	931	G	7	G	7	-
GRMZM2G013761B	1026	G	4	G	4	-
GRMZM2G013761B	1027	T	4	T	4	-
GRMZM2G013761B	1525	G	1	G	1	T
GRMZM2G013761B	1540	T	1	T	1	G
GRMZM2G013761B	2454	G	82	G	82	T
GRMZM2G013761B	2496	C	88	C	88	T
GRMZM2G013761B	2622	C	85	C	85	T
GRMZM2G013761B	2665	A	111	A	111	G
GRMZM2G013761B	2683	A	103	A	103	G
GRMZM2G013761B	2714	G	84	G	84	-
GRMZM2G013761B	2715	A	82	A	82	-
GRMZM2G013761B	2716	G	78	G	78	-
GRMZM2G013761B	2717	G	76	G	76	-
GRMZM2G013761B	2718	A	76	A	76	-
GRMZM2G013761B	2719	G	75	G	75	-
GRMZM2G013761B	2720	G	75	G	75	-
GRMZM2G013761B	2721	A	75	A	75	-
GRMZM2G013761B	2722	G	75	G	75	-
GRMZM2G013761B	2723	G	75	G	75	-
GRMZM2G013761B	2724	A	75	A	75	-
GRMZM2G013761B	2725	A	74	A	74	-
GRMZM2G013761B	2726	G	72	G	72	-
GRMZM2G013761B	2727	A	72	A	72	-
GRMZM2G013761B	2728	T	72	T	72	-
GRMZM2G013761B	2729	G	71	G	71	-
GRMZM2G013761B	2730	A	70	A	70	-
GRMZM2G013761B	2731	T	72	T	72	-
GRMZM2G013761B	2732	G	68	G	68	-
GRMZM2G013761B	2733	G	69	G	69	-
GRMZM2G013761B	2734	A	70	A	70	-
GRMZM2G013761B	2735	C	66	C	66	-
GRMZM2G013761B	2736	A	67	A	67	-
GRMZM2G013761B	2737	G	65	G	65	-
GRMZM2G013761B	2738	A	81	A	81	-
GRMZM2G013761B	2739	C	82	C	82	-
GRMZM2G013761B	2740	A	80	A	80	-
GRMZM2G013761B	2741	A	80	A	80	-
GRMZM2G013761B	2742	C	80	C	80	-
GRMZM2G013761B	2743	G	80	G	80	-
GRMZM2G013761B	2744	A	79	A	79	-
GRMZM2G013761B	2745	G	75	G	75	-
GRMZM2G013761B	2746	G	74	G	74	-
GRMZM2G013761B	2747	A	74	A	74	-
GRMZM2G013761B	2748	C	74	C	74	-
GRMZM2G013761B	2749	A	74	A	74	-
GRMZM2G013761B	2750	C	74	C	74	-
GRMZM2G013761B	2751	A	72	A	72	-
GRMZM2G013761B	2752	C	69	C	69	-
GRMZM2G013761B	2753	C	64	C	64	-
GRMZM2G013761B	2754	C	64	C	64	-
GRMZM2G013761B	2755	C	63	C	63	-
GRMZM2G013761B	2756	G	62	G	62	-
GRMZM2G013761B	2757	A	61	A	61	-
GRMZM2G013761B	2758	A	59	A	59	-
GRMZM2G013761B	2759	G	59	G	59	-
GRMZM2G013761B	2760	A	58	A	58	-
GRMZM2G013761B	2761	C	57	C	57	-
GRMZM2G013761B	2762	C	55	C	55	-
GRMZM2G013761B	2763	C	54	C	54	-
GRMZM2G013761B	2764	C	50	C	50	-
GRMZM2G013761B	2765	T	50	T	50	-
GRMZM2G013761B	2766	C	50	C	50	-
GRMZM2G013761B	2767	A	50	A	50	-
GRMZM2G013761B	2768	C	48	C	48	-
GRMZM2G013761B	2769	C	48	C	48	-
GRMZM2G013761B	2770	T	48	T	48	-
GRMZM2G013761B	2771	A	48	A	48	-
GRMZM2G013761B	2772	T	47	T	47	-
GRMZM2G013761B	2773	C	47	C	47	-
GRMZM2G013761B	2774	A	46	A	46	-
GRMZM2G013761B	2775	C	46	C	46	-
GRMZM2G013761B	2776	T	46	T	46	-
GRMZM2G013761B	2777	A	45	A	45	-
GRMZM2G013761B	2778	G	44	G	44	-
GRMZM2G013761B	2779	C	43	C	43	-
GRMZM2G013761B	2780	G	41	G	41	-
GRMZM2G013761B	2781	G	40	G	40	-
GRMZM2G013761B	2782	C	40	C	40	-
GRMZM2G013761B	2783	G	39	G	39	-
GRMZM2G013761B	2784	T	39	T	39	-
GRMZM2G013761B	2785	G	37	G	37	-
GRMZM2G013761B	2786	G	37	G	37	-
GRMZM2G013761B	2787	A	37	A	37	-
GRMZM2G013761B	2788	G	37	G	37	-
GRMZM2G013761B	2789	A	37	A	37	-
GRMZM2G013761B	2790	G	37	G	37	-
GRMZM2G013761B	2791	T	37	T	37	-
GRMZM2G013761B	2792	G	37	G	37	-
GRMZM2G013761B	2793	G	37	G	37	-
GRMZM2G013761B	2794	C	36	C	36	-
GRMZM2G013761B	2795	A	34	A	34	-
GRMZM2G013761B	2796	G	32	G	32	-
GRMZM2G013761B	2797	G	31	G	31	-
GRMZM2G013761B	2798	G	30	G	30	-
GRMZM2G013761B	2799	A	30	A	30	-
GRMZM2G013761B	2800	A	30	A	30	-
GRMZM2G013761B	2801	T	30	T	30	-
GRMZM2G013761B	2802	C	30	C	30	-
GRMZM2G013761B	2803	C	30	C	30	-
GRMZM2G013761B	2804	T	30	T	30	-
GRMZM2G013761B	2805	C	29	C	29	-
GRMZM2G013761B	2806	A	29	A	29	-
GRMZM2G013761B	2807	T	29	T	29	-
GRMZM2G013761B	2808	T	30	T	30	-
GRMZM2G013761B	2809	T	30	T	30	-
GRMZM2G013761B	2810	T	30	T	30	-
GRMZM2G013761B	2811	T	30	T	30	-
GRMZM2G013761B	2812	T	30	T	30	-
GRMZM2G013761B	2813	G	29	G	29	-
GRMZM2G013761B	2814	T	29	T	29	-
GRMZM2G013761B	2815	A	29	A	29	-
GRMZM2G013761B	2816	C	29	C	29	-
GRMZM2G013761B	2817	T	29	T	29	-
GRMZM2G013761B	2818	G	29	G	29	-
GRMZM2G013761B	2819	A	29	A	29	-
GRMZM2G013761B	2820	C	29	C	29	-
GRMZM2G013761B	2821	G	29	G	29	-
GRMZM2G013761B	2822	G	29	G	29	-
GRMZM2G013761B	2823	T	28	T	28	-
GRMZM2G013761B	2824	A	28	A	28	-
GRMZM2G013761B	2825	C	28	C	28	-
GRMZM2G013761B	2826	G	28	G	28	-
GRMZM2G013761B	2827	A	28	A	28	-
GRMZM2G013761B	2828	T	29	T	29	-
GRMZM2G013761B	2829	A	29	A	29	-
GRMZM2G013761B	2830	T	25	T	25	-
GRMZM2G013761B	2831	A	25	A	25	-
GRMZM2G013761B	2832	C	22	C	22	-
GRMZM2G013761B	2833	A	21	A	21	-
GRMZM2G013761B	2834	A	21	A	21	-
GRMZM2G013761B	2835	C	19	C	19	-
GRMZM2G013761B	2836	A	19	A	19	-
GRMZM2G013761B	2837	G	3	G	3	-
GRMZM2G013761B	2838	G	2	G	2	-
GRMZM2G013761B	2839	T	2	T	2	-
GRMZM2G013761B	2840	A	2	A	2	-
GRMZM2G013761B	2841	T	2	T	2	-
GRMZM2G013761B	2842	G	2	G	2	-
GRMZM2G013761B	2843	T	2	T	2	-
GRMZM2G013761B	2844	A	2	A	2	-
GRMZM2G013761B	2845	C	2	C	2	-
GRMZM2G013761B	2846	T	2	T	2	-
GRMZM2G013761B	2847	G	2	G	2	-
GRMZM2G013761B	2848	T	2	T	2	-
GRMZM2G013761B	2849	C	2	C	2	-
GRMZM2G013761B	2850	T	2	T	2	-
GRMZM2G013761B	2851	T	2	T	2	-
GRMZM2G013761B	2852	T	2	T	2	-
GRMZM2G013761B	2853	G	2	G	2	-
GRMZM2G013761B	2854	A	2	A	2	-
GRMZM2G013761B	2855	T	2	T	2	-
GRMZM2G013761B	2856	T	2	T	2	-
GRMZM2G013761B	2857	G	2	G	2	-
GRMZM2G013761B	2858	T	2	T	2	-
GRMZM2G013761B	2859	G	2	G	2	-
GRMZM2G013761B	2860	C	2	C	2	-
GRMZM2G013761B	2861	T	2	T	2	-
GRMZM2G013761B	2862	T	2	T	2	-
GRMZM2G013761B	2863	T	2	T	2	-
GRMZM2G013761B	2864	C	2	C	2	-
GRMZM2G013761B	2865	G	2	G	2	-
GRMZM2G013761B	2866	T	2	T	2	-
GRMZM2G013761B	2867	T	2	T	2	-
GRMZM2G013761B	2868	T	2	T	2	-
GRMZM2G013761B	2869	A	2	A	2	-
GRMZM2G013761B	2870	A	2	A	2	-
GRMZM2G013761B	2871	A	2	A	2	-
GRMZM2G013761B	2872	A	2	A	2	-
GRMZM2G013761B	2873	G	2	G	2	-
GRMZM2G013761B	2874	G	2	G	2	-
GRMZM2G013761B	2875	T	2	T	2	-
GRMZM2G013761B	2876	A	2	A	2	-
GRMZM2G013761B	2877	G	2	G	2	-
GRMZM2G013761B	2878	T	2	T	2	-
GRMZM2G013761B	2879	T	2	T	2	-
GRMZM2G013761B	2880	T	2	T	2	-
GRMZM2G013761B	2881	T	2	T	2	-
GRMZM2G013761B	2882	G	2	G	2	-
GRMZM2G013761B	2883	T	2	T	2	-
GRMZM2G013761B	2884	C	2	C	2	-
GRMZM2G013761B	2885	A	2	A	2	-
GRMZM2G013761B	2886	G	2	G	2	-
GRMZM2G013761B	2887	T	2	T	2	-
GRMZM2G013761B	2888	T	2	T	2	-
GRMZM2G013761B	2889	C	2	C	2	-
GRMZM2G013761B	2890	A	2	A	2	-
GRMZM2G013761B	2891	C	2	C	2	-
GRMZM2G013761B	2892	A	2	A	2	-
GRMZM2G013761B	2893	T	2	T	2	-
GRMZM2G013761B	2894	T	2	T	2	-
GRMZM2G013761B	2895	A	2	A	2	-
GRMZM2G013761B	2896	C	2	C	2	-
GRMZM2G013761B	2897	C	2	C	2	-
GRMZM2G013761B	2898	C	2	C	2	-
GRMZM2G013761B	2899	T	2	T	2	-
GRMZM2G013761B	2900	G	2	G	2	-
GRMZM2G013761B	2901	C	2	C	2	-
GRMZM2G013761B	2902	A	2	A	2	-
GRMZM2G013761B	2903	A	2	A	2	-
GRMZM2G013761B	2904	C	2	C	2	-
GRMZM2G013761B	2905	T	2	T	2	-
GRMZM2G013761B	2906	T	2	T	2	-
GRMZM2G013761B	2907	A	1	A	1	-
GRMZM2G013761B	2908	T	1	T	1	-
GRMZM2G013761B	2909	T	1	T	1	-
GRMZM2G013761B	2910	A	1	A	1	-
GRMZM2G013761B	2911	A	1	A	1	-
GRMZM2G013761B	2912	T	1	T	1	-
GRMZM2G013761B	2913	T	1	T	1	-
GRMZM2G013761B	2914	A	1	A	1	-
GRMZM2G013761B	2915	C	1	C	1	-
GRMZM2G013761B	2916	T	1	T	1	-
GRMZM2G013761B	2917	A	1	A	1	-
GRMZM2G013761B	2918	T	1	T	1	-
GRMZM2G013761B	2919	A	1	A	1	-
GRMZM2G013761B	2920	T	1	T	1	-
GRMZM2G013761B	2921	C	1	C	1	-
GRMZM2G013761B	2922	T	1	T	1	-
GRMZM2G013761B	2923	G	1	G	1	-
GRMZM2G013761B	2924	T	1	T	1	-
GRMZM2G013761B	2925	T	1	T	1	-
GRMZM2G013761B	2926	G	1	G	1	-
GRMZM2G013761B	3066	G	1	G	1	-
GRMZM2G013761B	3067	T	1	T	1	-
GRMZM2G013761B	3068	T	1	T	1	-
GRMZM2G013761B	3069	C	1	C	1	-
GRMZM2G013761B	3070	A	1	A	1	-
GRMZM2G013761B	3071	T	1	T	1	-
GRMZM2G013761B	3072	C	1	C	1	-
GRMZM2G013761B	3073	C	1	C	1	-
GRMZM2G013761B	3074	T	1	T	1	-
GRMZM2G013761B	3075	A	2	A	2	-
GRMZM2G013761B	3076	C	2	C	2	-
GRMZM2G013761B	3077	T	2	T	2	-
GRMZM2G013761B	3078	A	2	A	2	-
GRMZM2G013761B	3079	A	2	A	2	-
GRMZM2G013761B	3080	C	2	C	2	-
GRMZM2G013761B	3081	A	2	A	2	-
GRMZM2G013761B	3082	T	2	T	2	-
GRMZM2G013761B	3083	T	2	T	2	-
GRMZM2G013761B	3084	T	2	T	2	-
GRMZM2G013761B	3085	T	2	T	2	-
GRMZM2G013761B	3086	A	2	A	2	-
GRMZM2G013761B	3087	T	2	T	2	-
GRMZM2G013761B	3088	T	2	T	2	-
GRMZM2G013761B	3089	T	2	T	2	-
GRMZM2G013761B	3090	A	2	A	2	-
GRMZM2G013761B	3091	G	2	G	2	-
GRMZM2G013761B	3092	A	2	A	2	-
GRMZM2G013761B	3093	C	2	C	2	-
GRMZM2G013761B	3094	A	2	A	2	-
GRMZM2G013761B	3095	T	3	T	3	-
GRMZM2G013761B	3096	A	3	A	3	-
GRMZM2G013761B	3097	T	3	T	3	-
GRMZM2G013761B	3098	A	3	A	3	-
GRMZM2G013761B	3099	C	3	C	3	-
GRMZM2G013761B	3100	C	3	C	3	-
GRMZM2G013761B	3101	G	3	G	3	-
GRMZM2G013761B	3102	C	3	C	3	-
GRMZM2G013761B	3103	T	3	T	3	-
GRMZM2G013761B	3104	A	3	A	3	-
GRMZM2G013761B	3105	C	3	C	3	-
GRMZM2G013761B	3106	G	3	G	3	-
GRMZM2G013761B	3107	C	3	C	3	-
GRMZM2G013761B	3108	T	3	T	3	-
GRMZM2G013761B	3109	T	3	T	3	-
GRMZM2G013761B	3110	G	3	G	3	-
GRMZM2G013761B	3111	T	3	T	3	-
GRMZM2G013761B	3112	A	3	A	3	-
GRMZM2G013761B	3113	A	3	A	3	-
GRMZM2G013761B	3114	T	3	T	3	-
GRMZM2G013761B	3115	T	3	T	3	-
GRMZM2G013761B	3116	A	3	A	3	-
GRMZM2G013761B	3117	C	3	C	3	-
GRMZM2G013761B	3118	T	3	T	3	-
GRMZM2G013761B	3119	A	3	A	3	-
GRMZM2G013761B	3120	C	3	C	3	-
GRMZM2G013761B	3121	T	3	T	3	-
GRMZM2G013761B	3122	A	3	A	3	-
GRMZM2G013761B	3123	G	3	G	3	-
GRMZM2G013761B	3124	T	3	T	3	-
GRMZM2G013761B	3125	T	3	T	3	-
GRMZM2G013761B	3126	T	3	T	3	-
GRMZM2G013761B	3127	C	3	C	3	-
GRMZM2G013761B	3128	C	3	C	3	-
GRMZM2G013761B	3129	T	3	T	3	-
GRMZM2G013761B	3130	T	3	T	3	-
GRMZM2G013761B	3131	G	3	G	3	-
GRMZM2G013761B	3132	T	3	T	3	-
GRMZM2G013761B	3133	A	3	A	3	-
GRMZM2G013761B	3134	C	3	C	3	-
GRMZM2G013761B	3135	T	3	T	3	-
GRMZM2G013761B	3136	A	3	A	3	-
GRMZM2G013761B	3137	C	3	C	3	-
GRMZM2G013761B	3138	T	3	T	3	-
GRMZM2G013761B	3139	A	3	A	3	-
GRMZM2G013761B	3140	A	3	A	3	-
GRMZM2G013761B	3141	T	3	T	3	-
GRMZM2G013761B	3142	T	3	T	3	-
GRMZM2G013761B	3143	T	3	T	3	-
GRMZM2G013761B	3144	T	3	T	3	-
GRMZM2G013761B	3145	C	3	C	3	-
GRMZM2G013761B	3146	T	3	T	3	-
GRMZM2G013761B	3147	T	3	T	3	-
GRMZM2G013761B	3148	C	3	C	3	-
GRMZM2G013761B	3149	T	3	T	3	-
GRMZM2G013761B	3150	C	3	C	3	-
GRMZM2G013761B	3151	A	3	A	3	-
GRMZM2G013761B	3152	T	3	T	3	-
GRMZM2G013761B	3153	C	3	C	3	-
GRMZM2G013761B	3154	T	3	T	3	-
GRMZM2G013761B	3155	C	3	C	3	-
GRMZM2G013761B	3156	T	3	T	3	-
GRMZM2G013761B	3157	G	3	G	3	-
GRMZM2G013761B	3158	T	3	T	3	-
GRMZM2G013761B	3159	T	3	T	3	-
GRMZM2G013761B	3160	T	3	T	3	-
GRMZM2G013761B	3161	C	3	C	3	-
GRMZM2G013761B	3162	G	5	G	5	-
GRMZM2G013761B	3163	T	5	T	5	-
GRMZM2G013761B	3164	T	5	T	5	-
GRMZM2G013761B	3165	A	5	A	5	-
GRMZM2G013761B	3166	C	5	C	5	-
GRMZM2G013761B	3167	T	5	T	5	-
GRMZM2G013761B	3168	G	5	G	5	-
GRMZM2G013761B	3169	C	5	C	5	-
GRMZM2G013761B	3170	A	5	A	5	-
GRMZM2G013761B	3171	C	5	C	5	-
GRMZM2G013761B	3172	A	5	A	5	-
GRMZM2G013761B	3173	G	6	G	6	-
GRMZM2G013761B	3174	G	5	G	5	-
GRMZM2G013761B	3175	G	5	G	5	-
GRMZM2G013761B	3176	G	7	G	7	-
GRMZM2G013761B	3177	A	8	A	8	-
GRMZM2G013761B	3178	A	9	A	9	-
GRMZM2G013761B	3179	C	9	C	9	-
GRMZM2G013761B	3180	T	14	T	14	-
GRMZM2G013761B	3181	T	15	T	15	-
GRMZM2G013761B	3182	G	15	G	15	-
GRMZM2G013761B	3183	G	15	G	15	-
GRMZM2G013761B	3184	T	17	T	17	-
GRMZM2G013761B	3185	A	17	A	17	-
GRMZM2G013761B	3186	C	19	C	19	-
GRMZM2G013761B	3187	A	19	A	19	-
GRMZM2G013761B	3188	G	19	G	19	-
GRMZM2G013761B	3189	A	21	A	21	-
GRMZM2G013761B	3190	A	21	A	21	-
GRMZM2G013761B	3191	C	21	C	21	-
GRMZM2G013761B	3192	C	22	C	22	-
GRMZM2G013761B	3193	A	22	A	22	-
GRMZM2G013761B	3194	G	21	G	21	-
GRMZM2G013761B	3195	C	22	C	22	-
GRMZM2G013761B	3196	C	23	C	23	-
GRMZM2G013761B	3197	A	23	A	23	-
GRMZM2G013761B	3198	A	23	A	23	-
GRMZM2G013761B	3199	G	23	G	23	-
GRMZM2G013761B	3200	C	23	C	23	-
GRMZM2G013761B	3201	T	24	T	24	-
GRMZM2G013761B	3202	G	25	G	25	-
GRMZM2G013761B	3203	C	25	C	25	-
GRMZM2G013761B	3204	A	25	A	25	-
GRMZM2G013761B	3205	A	25	A	25	-
GRMZM2G013761B	3206	G	25	G	25	-
GRMZM2G013761B	3207	T	25	T	25	-
GRMZM2G013761B	3208	T	26	T	26	-
GRMZM2G013761B	3209	G	27	G	27	-
GRMZM2G013761B	3210	A	27	A	27	-
GRMZM2G013761B	3211	A	27	A	27	-
GRMZM2G013761B	3212	G	27	G	27	-
GRMZM2G013761B	3213	A	27	A	27	-
GRMZM2G013761B	3214	A	27	A	27	-
GRMZM2G013761B	3215	A	27	A	27	-
GRMZM2G013761B	3216	T	27	T	27	-
GRMZM2G013761B	3217	C	27	C	27	-
GRMZM2G013761B	3218	C	27	C	27	-
GRMZM2G013761B	3219	C	27	C	27	-
GRMZM2G013761B	3220	A	27	A	27	-
GRMZM2G013761B	3221	A	27	A	27	-
GRMZM2G013761B	3222	G	27	G	27	-
GRMZM2G013761B	3223	C	27	C	27	-
GRMZM2G013761B	3224	C	27	C	27	-
GRMZM2G013761B	3225	A	27	A	27	-
GRMZM2G013761B	3226	A	27	A	27	-
GRMZM2G013761B	3227	G	27	G	27	-
GRMZM2G013761B	3228	C	27	C	27	-
GRMZM2G013761B	3229	T	27	T	27	-
GRMZM2G013761B	3230	G	27	G	27	-
GRMZM2G013761B	3231	A	27	A	27	-
GRMZM2G013761B	3232	A	27	A	27	-
GRMZM2G013761B	3233	C	27	C	27	-
GRMZM2G013761B	3234	A	27	A	27	-
GRMZM2G013761B	3235	G	27	G	27	-
GRMZM2G013761B	3236	G	27	G	27	-
GRMZM2G013761B	3237	A	27	A	27	-
GRMZM2G013761B	3238	T	27	T	27	-
GRMZM2G013761B	3239	C	27	C	27	-
GRMZM2G013761B	3240	T	27	T	27	-
GRMZM2G013761B	3241	T	27	T	27	-
GRMZM2G013761B	3242	A	27	A	27	-
GRMZM2G013761B	3243	T	28	T	28	-
GRMZM2G013761B	3244	A	28	A	28	-
GRMZM2G013761B	3245	C	29	C	29	-
GRMZM2G013761B	3246	A	29	A	29	-
GRMZM2G013761B	3247	G	29	G	29	-
GRMZM2G013761B	3248	A	29	A	29	-
GRMZM2G013761B	3249	A	29	A	29	-
GRMZM2G013761B	3250	C	29	C	29	-
GRMZM2G013761B	3251	C	29	C	29	-
GRMZM2G013761B	3252	A	29	A	29	-
GRMZM2G013761B	3253	G	29	G	29	-
GRMZM2G013761B	3254	C	29	C	29	-
GRMZM2G013761B	3255	A	29	A	29	-
GRMZM2G013761B	3256	G	29	G	29	-
GRMZM2G013761B	3257	C	29	C	29	-
GRMZM2G013761B	3258	T	29	T	29	-
GRMZM2G013761B	3259	C	29	C	29	-
GRMZM2G013761B	3260	C	29	C	29	-
GRMZM2G013761B	3261	C	28	C	28	-
GRMZM2G013761B	3262	G	28	G	28	-
GRMZM2G013761B	3263	G	28	G	28	-
GRMZM2G013761B	3264	C	27	C	27	-
GRMZM2G013761B	3265	C	28	C	28	-
GRMZM2G013761B	3266	A	28	A	28	-
GRMZM2G013761B	3267	T	28	T	28	-
GRMZM2G013761B	3268	G	28	G	28	-
GRMZM2G013761B	3269	G	28	G	28	-
GRMZM2G013761B	3270	A	29	A	29	-
GRMZM2G013761B	3271	G	29	G	29	-
GRMZM2G013761B	3272	A	28	A	28	-
GRMZM2G013761B	3273	A	28	A	28	-
GRMZM2G013761B	3274	A	28	A	28	-
GRMZM2G013761B	3275	G	27	G	27	-
GRMZM2G013761B	3276	A	26	A	26	-
GRMZM2G013761B	3277	G	25	G	25	-
GRMZM2G013761B	3278	A	25	A	25	-
GRMZM2G013761B	3279	A	20	A	20	-
GRMZM2G013761B	3280	G	19	G	19	-
GRMZM2G013761B	3281	C	19	C	19	-
GRMZM2G013761B	3282	A	19	A	19	-
GRMZM2G013761B	3283	A	17	A	17	-
GRMZM2G013761B	3284	T	17	T	17	-
GRMZM2G013761B	3285	C	15	C	15	-
GRMZM2G013761B	3286	C	15	C	15	-
GRMZM2G013761B	3287	G	15	G	15	-
GRMZM2G013761B	3288	T	13	T	13	-
GRMZM2G013761B	3289	T	13	T	13	-
GRMZM2G013761B	3290	C	13	C	13	-
GRMZM2G013761B	3291	C	12	C	12	-
GRMZM2G013761B	3292	T	12	T	12	-
GRMZM2G013761B	3293	G	12	G	12	-
GRMZM2G013761B	3294	A	11	A	11	-
GRMZM2G013761B	3295	A	10	A	10	-
GRMZM2G013761B	3296	T	10	T	10	-
GRMZM2G013761B	3297	G	10	G	10	-
GRMZM2G013761B	3298	C	10	C	10	-
GRMZM2G013761B	3299	T	10	T	10	-
GRMZM2G013761B	3300	C	9	C	9	-
GRMZM2G013761B	3301	G	8	G	8	-
GRMZM2G013761B	3302	C	8	C	8	-
GRMZM2G013761B	3303	T	8	T	8	-
GRMZM2G013761B	3304	C	8	C	8	-
GRMZM2G013761B	3305	C	8	C	8	-
GRMZM2G013761B	3306	A	8	A	8	-
GRMZM2G013761B	3307	A	11	A	11	-
GRMZM2G013761B	3308	A	10	A	10	-
GRMZM2G013761B	3309	A	10	A	10	-
GRMZM2G013761B	3310	A	10	A	10	-
GRMZM2G013761B	3311	A	11	A	11	-
GRMZM2G013761B	3312	A	12	A	12	-
GRMZM2G013761B	3313	G	12	G	12	-
GRMZM2G013761B	3314	T	13	T	13	-
GRMZM2G013761B	3315	G	15	G	15	-
GRMZM2G013761B	3316	T	15	T	15	-
GRMZM2G013761B	3317	T	15	T	15	-
GRMZM2G013761B	3318	A	15	A	15	-
GRMZM2G013761B	3319	G	15	G	15	-
GRMZM2G013761B	3320	T	15	T	15	-
GRMZM2G013761B	3321	T	15	T	15	-
GRMZM2G013761B	3322	C	15	C	15	-
GRMZM2G013761B	3323	T	15	T	15	-
GRMZM2G013761B	3324	G	15	G	15	-
GRMZM2G013761B	3325	G	15	G	15	-
GRMZM2G013761B	3326	A	15	A	15	-
GRMZM2G013761B	3327	T	15	T	15	-
GRMZM2G013761B	3328	G	15	G	15	-
GRMZM2G013761B	3329	C	15	C	15	-
GRMZM2G013761B	3330	C	15	C	15	-
GRMZM2G013761B	3331	T	15	T	15	-
GRMZM2G013761B	3332	C	15	C	15	-
GRMZM2G013761B	3333	A	15	A	15	-
GRMZM2G013761B	3334	A	15	A	15	-
GRMZM2G013761B	3335	C	15	C	15	-
GRMZM2G013761B	3336	T	15	T	15	-
GRMZM2G013761B	3337	C	15	C	15	-
GRMZM2G013761B	3338	A	15	A	15	-
GRMZM2G013761B	3339	G	15	G	15	-
GRMZM2G013761B	3340	C	15	C	15	-
GRMZM2G013761B	3341	A	15	A	15	-
GRMZM2G013761B	3342	G	14	G	14	-
GRMZM2G013761B	3343	A	14	A	14	-
GRMZM2G013761B	3344	T	13	T	13	-
GRMZM2G013761B	3345	T	13	T	13	-
GRMZM2G013761B	3346	G	13	G	13	-
GRMZM2G013761B	3347	G	13	G	13	-
GRMZM2G013761B	3348	A	13	A	13	-
GRMZM2G013761B	3349	T	13	T	13	-
GRMZM2G013761B	3350	G	13	G	13	-
GRMZM2G013761B	3351	A	13	A	13	-
GRMZM2G013761B	3352	A	13	A	13	-
GRMZM2G013761B	3353	T	13	T	13	-
GRMZM2G013761B	3354	G	13	G	13	-
GRMZM2G013761B	3355	G	14	G	14	-
GRMZM2G013761B	3356	A	14	A	14	-
GRMZM2G013761B	3357	C	14	C	14	-
GRMZM2G013761B	3358	C	14	C	14	-
GRMZM2G013761B	3359	T	14	T	14	-
GRMZM2G013761B	3360	G	13	G	13	-
GRMZM2G013761B	3361	C	13	C	13	-
GRMZM2G013761B	3362	C	13	C	13	-
GRMZM2G013761B	3363	A	13	A	13	-
GRMZM2G013761B	3364	G	12	G	12	-
GRMZM2G013761B	3365	G	12	G	12	-
GRMZM2G013761B	3366	C	12	C	12	-
GRMZM2G013761B	3367	C	15	C	15	-
GRMZM2G013761B	3368	A	15	A	15	-
GRMZM2G013761B	3369	A	14	A	14	-
GRMZM2G013761B	3370	A	14	A	14	-
GRMZM2G013761B	3371	C	15	C	15	-
GRMZM2G013761B	3372	T	15	T	15	-
GRMZM2G013761B	3373	T	15	T	15	-
GRMZM2G013761B	3374	T	14	T	14	-
GRMZM2G013761B	3375	G	14	G	14	-
GRMZM2G013761B	3376	A	14	A	14	-
GRMZM2G013761B	3745	A	43	A	43	G
GRMZM2G013761B	3802	A	16	A	16	G
GRMZM2G013761B	3812	T	16	T	16	C
GRMZM2G013761B	3846	A	17	A	17	G
GRMZM2G013761B	4157	G	5	G	5	T
GRMZM2G013761B	4200	T	13	T	13	A
GRMZM2G013761B	4209	C	13	C	13	T
GRMZM2G013761B	4355	T	17	T	17	C
GRMZM2G013761B	4638	C	62	C	62	T
GRMZM2G013761B	4862	C	54	C	54	T
GRMZM2G013761B	4889	T	83	T	83	G
GRMZM2G013761B	5008	C	69	C	69	T
GRMZM2G013761B	5077	G	7	G	7	A
GRMZM2G013761B	5154	T	14	T	14	C
GRMZM2G013761B	5178	A	20	A	20	G
GRMZM2G013761B	5205	A	49	A	49	T
GRMZM2G013761B	5261	C	73	C	73	T
GRMZM2G013761B	5323	G	109	G	109	A
GRMZM2G013761B	5382	A	39	A	39	G
AF466202.2_FG007B	3583	T	6	T	6	A
GRMZM2G356718B	71	A	15	A	15	C
GRMZM2G356718B	168	G	48	G	48	A
GRMZM2G356718B	318	A	1	A	1	C
GRMZM2G356718B	407	T	17	T	17	-
GRMZM2G356718B	408	A	17	A	17	-
GRMZM2G356718B	409	C	17	C	17	-
GRMZM2G356718B	843	C	2	C	2	T
GRMZM2G356718B	917	C	9	C	9	A
GRMZM2G356718B	950	A	8	A	8	G
GRMZM2G356718B	1134	C	10	C	10	-
GRMZM2G356718B	1772	A	8	A	8	G
GRMZM2G356718B	1951	T	3	T	3	A
GRMZM2G356718B	2053	G	1	G	1	A
GRMZM2G356718B	2178	C	2	C	2	T
GRMZM2G356718B	2320	C	8	C	8	T
GRMZM2G356718B	2333	T	9	T	9	C
GRMZM2G356718B	2394	C	15	A	15	T
GRMZM2G356718B	2396	A	13	A	13	C
GRMZM2G356718B	2397	G	12	C	12	A
GRMZM2G356718B	2398	A	12	A	12	G
GRMZM2G356718B	2399	C	12	C	12	A
GRMZM2G356718B	2400	T	12	C	12	-
GRMZM2G356718B	2401	A	12	A	12	-
GRMZM2G356718B	2402	C	12	A	12	-
GRMZM2G356718B	2403	C	12	G	12	-
GRMZM2G356718B	2645	C	1	C	1	T
GRMZM2G356718B	2912	G	27	G	27	A
GRMZM2G356718B	3186	T	1	T	1	G
GRMZM2G356718B	3245	G	1	G	1	A
GRMZM2G356718B	3282	A	1	A	1	G
GRMZM2G356718B	3292	G	1	G	1	-
GRMZM2G356718B	3502	T	55	T	55	G
GRMZM2G356718B	3593	G	17	G	17	T
GRMZM2G356718B	3637	G	7	G	7	A
GRMZM2G356718B	3657	T	8	T	8	A
GRMZM2G356718B	3762	T	1	T	1	C
GRMZM2G356718B	4104	A	1	A	1	T
GRMZM2G356718B	4124	G	1	G	1	C
GRMZM2G356718B	4328	T	1	T	1	C
GRMZM2G356718B	4762	T	1	C	1	C
GRMZM2G356718B	5401	G	1	G	1	A
GRMZM2G356718B	5410	G	3	G	3	A
GRMZM2G356718B	5570	T	1	T	1	C
GRMZM2G356718B	5575	C	1	C	1	T
Grmzm2g356653B	197	G	35	G	35	A
Grmzm2g356653B	348	A	3	A	3	G
Grmzm2g356653B	906	A	3	A	3	G
Grmzm2g356653B	1044	C	4	C	4	T
Grmzm2g356653B	1432	T	4	T	4	C
Grmzm2g356653B	2975	T	7	T	7	C
Grmzm2g356653B	3015	C	5	C	5	T
Grmzm2g356653B	3029	C	5	C	5	T
Grmzm2g356653B	3833	C	8	C	8	T

## Sheet: Sheet3
gene-name	position	ref	total-mapped	mapped-base	num	A-homologue ref
GRMZM2G013761B	1	T	6	T	6
GRMZM2G013761B	2	C	17	C	17
GRMZM2G013761B	3	T	19	T	19
GRMZM2G013761B	4	T	20	T	20
GRMZM2G013761B	5	C	25	C	25
GRMZM2G013761B	6	C	27	C	27
GRMZM2G013761B	7	T	32	T	32
GRMZM2G013761B	8	C	33	C	33
GRMZM2G013761B	9	A	38	A	38
GRMZM2G013761B	10	A	38	A	38
GRMZM2G013761B	11	G	38	G	38
GRMZM2G013761B	12	C	61	C	61
GRMZM2G013761B	13	T	61	T	61
GRMZM2G013761B	14	C	64	C	64
GRMZM2G013761B	15	T	67	T	67
GRMZM2G013761B	16	A	72	A	72
GRMZM2G013761B	17	G	86	G	86
GRMZM2G013761B	18	C	93	C	93
GRMZM2G013761B	19	C	96	C	96
GRMZM2G013761B	20	G	99	G	99
GRMZM2G013761B	21	A	101	A	101
GRMZM2G013761B	22	A	101	A	101
GRMZM2G013761B	23	C	104	C	104
GRMZM2G013761B	24	T	105	T	105
GRMZM2G013761B	25	C	107	C	107
GRMZM2G013761B	26	C	108	C	108
GRMZM2G013761B	27	C	109	C	109
GRMZM2G013761B	28	T	110	T	110
GRMZM2G013761B	29	C	110	C	110
GRMZM2G013761B	30	A	114	A	114
GRMZM2G013761B	31	C	119	C	119
GRMZM2G013761B	32	G	121	G	121
GRMZM2G013761B	33	C	121	C	121
GRMZM2G013761B	34	C	121	C	121
GRMZM2G013761B	35	A	123	A	123
GRMZM2G013761B	36	T	123	T	123
GRMZM2G013761B	37	C	127	C	127
GRMZM2G013761B	38	C	131	C	131
GRMZM2G013761B	39	T	132	T	132
GRMZM2G013761B	40	C	139	C	139
GRMZM2G013761B	41	T	140	T	140
GRMZM2G013761B	42	T	140	T	140
GRMZM2G013761B	43	T	141	T	141
GRMZM2G013761B	44	C	141	C	141
GRMZM2G013761B	45	C	145	C	145
GRMZM2G013761B	46	T	146	T	146
GRMZM2G013761B	47	G	146	G	146
GRMZM2G013761B	48	G	146	G	146
GRMZM2G013761B	49	T	146	T	146
GRMZM2G013761B	50	G	152	G	152
GRMZM2G013761B	51	T	153	T	153
GRMZM2G013761B	52	T	153	T	153
GRMZM2G013761B	53	C	155	C	155
GRMZM2G013761B	54	A	155	A	155
GRMZM2G013761B	55	T	155	T	155
GRMZM2G013761B	56	C	155	C	155
GRMZM2G013761B	57	C	155	C	155
GRMZM2G013761B	58	C	156	C	156
GRMZM2G013761B	59	T	156	T	156
GRMZM2G013761B	60	G	157	G	157
GRMZM2G013761B	61	C	157	C	157
GRMZM2G013761B	62	G	158	G	158
GRMZM2G013761B	63	G	160	G	160
GRMZM2G013761B	64	C	164	C	164
GRMZM2G013761B	65	A	164	A	164
GRMZM2G013761B	66	A	164	A	164
GRMZM2G013761B	67	C	166	C	166
GRMZM2G013761B	68	C	166	C	166
GRMZM2G013761B	69	A	168	A	168
GRMZM2G013761B	70	C	168	C	168
GRMZM2G013761B	71	C	168	C	168
GRMZM2G013761B	72	A	169	A	169
GRMZM2G013761B	73	C	174	C	174
GRMZM2G013761B	74	T	175	T	175
GRMZM2G013761B	75	T	176	T	176
GRMZM2G013761B	76	G	176	G	176
GRMZM2G013761B	77	G	176	G	176
GRMZM2G013761B	78	G	176	G	176
GRMZM2G013761B	79	C	176	C	176
GRMZM2G013761B	80	G	176	G	176
GRMZM2G013761B	81	C	180	C	180
GRMZM2G013761B	82	T	181	T	181
GRMZM2G013761B	83	C	185	C	185
GRMZM2G013761B	84	C	186	C	186
GRMZM2G013761B	85	T	187	T	187
GRMZM2G013761B	86	C	191	C	191
GRMZM2G013761B	87	T	191	T	191
GRMZM2G013761B	88	C	191	C	191
GRMZM2G013761B	89	C	191	C	191
GRMZM2G013761B	90	C	191	C	191
GRMZM2G013761B	91	T	191	T	191
GRMZM2G013761B	92	G	191	G	191
GRMZM2G013761B	93	C	192	C	192
GRMZM2G013761B	94	C	193	C	193
GRMZM2G013761B	95	C	193	C	193
GRMZM2G013761B	96	C	193	C	193
GRMZM2G013761B	97	T	194	T	194
GRMZM2G013761B	98	C	195	C	195
GRMZM2G013761B	99	C	196	C	196
GRMZM2G013761B	100	C	190	C	190
GRMZM2G013761B	101	A	182	A	182
GRMZM2G013761B	102	T	180	T	180
GRMZM2G013761B	103	G	182	G	182
GRMZM2G013761B	104	G	177	G	177
GRMZM2G013761B	105	C	181	C	181
GRMZM2G013761B	106	G	176	G	176
GRMZM2G013761B	107	G	175	G	175
GRMZM2G013761B	108	C	172	C	172
GRMZM2G013761B	109	T	172	T	172
GRMZM2G013761B	110	C	172	C	172
GRMZM2G013761B	111	C	149	C	149
GRMZM2G013761B	112	C	152	C	152
GRMZM2G013761B	113	C	152	C	152
GRMZM2G013761B	114	C	150	C	150
GRMZM2G013761B	115	T	145	T	145
GRMZM2G013761B	116	G	131	G	131
GRMZM2G013761B	117	G	124	G	124
GRMZM2G013761B	118	A	121	A	121
GRMZM2G013761B	119	T	118	T	118
GRMZM2G013761B	120	C	117	C	117
GRMZM2G013761B	121	C	118	C	118
GRMZM2G013761B	122	C	116	C	116
GRMZM2G013761B	123	T	116	T	116
GRMZM2G013761B	124	C	114	C	114
GRMZM2G013761B	125	C	115	C	115
GRMZM2G013761B	126	C	114	C	114
GRMZM2G013761B	127	T	113	T	113
GRMZM2G013761B	128	G	113	G	113
GRMZM2G013761B	129	T	109	T	109	C
GRMZM2G013761B	130	G	105	G	105
GRMZM2G013761B	131	C	105	C	105
GRMZM2G013761B	132	G	105	G	105
GRMZM2G013761B	133	G	105	G	105
GRMZM2G013761B	134	A	103	A	103	C
GRMZM2G013761B	135	C	103	C	103
GRMZM2G013761B	136	C	101	C	101
GRMZM2G013761B	137	C	98	C	98
GRMZM2G013761B	138	T	97	T	97
GRMZM2G013761B	139	C	92	C	92
GRMZM2G013761B	140	T	91	T	91
GRMZM2G013761B	141	C	92	C	92
GRMZM2G013761B	142	C	91	C	91
GRMZM2G013761B	143	C	93	C	93
GRMZM2G013761B	144	G	91	G	91
GRMZM2G013761B	145	T	90	T	90
GRMZM2G013761B	146	G	93	G	93
GRMZM2G013761B	147	G	93	G	93
GRMZM2G013761B	148	A	93	A	93
GRMZM2G013761B	149	T	88	T	88
GRMZM2G013761B	150	G	87	G	87
GRMZM2G013761B	151	G	87	G	87
GRMZM2G013761B	152	T	85	T	85
GRMZM2G013761B	153	G	87	G	87
GRMZM2G013761B	154	C	87	C	87
GRMZM2G013761B	155	C	88	C	88
GRMZM2G013761B	156	G	91	G	91
GRMZM2G013761B	157	C	90	C	90
GRMZM2G013761B	158	C	90	C	90
GRMZM2G013761B	159	C	91	C	91
GRMZM2G013761B	160	C	92	C	92
GRMZM2G013761B	161	T	91	T	91
GRMZM2G013761B	162	T	89	T	89
GRMZM2G013761B	163	C	85	C	85
GRMZM2G013761B	164	C	91	C	91
GRMZM2G013761B	165	T	94	T	94
GRMZM2G013761B	166	G	94	G	94
GRMZM2G013761B	167	C	97	C	97
GRMZM2G013761B	168	A	95	A	95
GRMZM2G013761B	169	G	97	G	97
GRMZM2G013761B	170	C	97	C	97
GRMZM2G013761B	171	A	98	A	98
GRMZM2G013761B	172	C	93	C	93
GRMZM2G013761B	173	G	93	G	93
GRMZM2G013761B	174	T	92	T	92
GRMZM2G013761B	175	C	93	C	93
GRMZM2G013761B	176	G	93	G	93
GRMZM2G013761B	177	T	93	T	93
GRMZM2G013761B	178	G	96	G	96
GRMZM2G013761B	179	C	96	C	96
GRMZM2G013761B	180	T	92	T	92
GRMZM2G013761B	181	C	91	C	91
GRMZM2G013761B	182	C	87	C	87
GRMZM2G013761B	183	C	87	C	87
GRMZM2G013761B	184	T	87	T	87
GRMZM2G013761B	185	C	84	C	84
GRMZM2G013761B	186	C	84	C	84
GRMZM2G013761B	187	C	84	C	84
GRMZM2G013761B	188	C	84	C	84
GRMZM2G013761B	189	T	84	T	84
GRMZM2G013761B	190	G	84	G	84
GRMZM2G013761B	191	G	84	G	84
GRMZM2G013761B	192	C	83	C	83
GRMZM2G013761B	193	G	85	G	85
GRMZM2G013761B	194	C	85	C	85
GRMZM2G013761B	195	C	85	C	85
GRMZM2G013761B	196	C	84	C	84
GRMZM2G013761B	197	T	83	T	83
GRMZM2G013761B	198	C	82	C	82
GRMZM2G013761B	199	G	82	G	82
GRMZM2G013761B	200	T	79	T	79
GRMZM2G013761B	201	C	81	C	81
GRMZM2G013761B	202	C	79	C	79
GRMZM2G013761B	203	C	79	C	79
GRMZM2G013761B	204	C	74	C	74
GRMZM2G013761B	205	A	75	A	75
GRMZM2G013761B	206	A	75	A	75
GRMZM2G013761B	207	C	73	C	73
GRMZM2G013761B	208	G	74	G	74
GRMZM2G013761B	209	C	77	C	77
GRMZM2G013761B	210	C	84	C	84
GRMZM2G013761B	211	G	82	G	82
GRMZM2G013761B	212	G	79	G	79
GRMZM2G013761B	213	A	79	A	79
GRMZM2G013761B	214	A	79	A	79
GRMZM2G013761B	215	A	79	A	79
GRMZM2G013761B	216	T	85	T	85
GRMZM2G013761B	217	G	85	G	85
GRMZM2G013761B	218	C	86	C	86
GRMZM2G013761B	219	C	90	C	90
GRMZM2G013761B	220	G	90	G	90
GRMZM2G013761B	221	C	89	C	89
GRMZM2G013761B	222	T	94	T	94
GRMZM2G013761B	223	G	95	G	95
GRMZM2G013761B	224	C	93	C	93
GRMZM2G013761B	225	T	94	T	94
GRMZM2G013761B	226	G	95	G	95
GRMZM2G013761B	227	C	97	C	97
GRMZM2G013761B	228	T	97	T	97
GRMZM2G013761B	229	C	97	C	97
GRMZM2G013761B	230	C	95	C	95
GRMZM2G013761B	231	A	97	A	97
GRMZM2G013761B	232	C	101	C	101
GRMZM2G013761B	233	C	103	C	103
GRMZM2G013761B	234	A	105	A	105
GRMZM2G013761B	235	G	103	G	103
GRMZM2G013761B	236	C	106	C	106
GRMZM2G013761B	237	C	109	C	109
GRMZM2G013761B	238	G	108	G	108
GRMZM2G013761B	239	C	109	C	109
GRMZM2G013761B	240	T	114	T	114
GRMZM2G013761B	241	A	115	A	115
GRMZM2G013761B	242	C	119	C	119
GRMZM2G013761B	243	T	117	T	117
GRMZM2G013761B	244	G	120	G	120
GRMZM2G013761B	245	C	119	C	119
GRMZM2G013761B	246	T	119	T	119
GRMZM2G013761B	247	C	121	C	121
GRMZM2G013761B	248	C	125	C	125
GRMZM2G013761B	249	T	126	T	126
GRMZM2G013761B	250	G	126	G	126
GRMZM2G013761B	251	A	128	A	128
GRMZM2G013761B	252	A	126	A	126
GRMZM2G013761B	253	C	127	C	127
GRMZM2G013761B	254	G	128	G	128
GRMZM2G013761B	255	C	129	C	129
GRMZM2G013761B	256	C	133	C	133
GRMZM2G013761B	257	A	135	A	135
GRMZM2G013761B	258	G	137	G	137
GRMZM2G013761B	259	T	141	T	141
GRMZM2G013761B	260	G	142	G	142
GRMZM2G013761B	261	C	143	C	143
GRMZM2G013761B	262	C	146	C	146
GRMZM2G013761B	263	G	142	G	142
GRMZM2G013761B	264	A	142	A	142
GRMZM2G013761B	265	C	142	C	142
GRMZM2G013761B	266	C	140	C	140
GRMZM2G013761B	267	A	142	A	142
GRMZM2G013761B	268	C	141	C	141
GRMZM2G013761B	269	C	143	C	143
GRMZM2G013761B	270	A	144	A	144
GRMZM2G013761B	271	T	156	T	156
GRMZM2G013761B	272	C	156	C	156
GRMZM2G013761B	273	T	159	T	159
GRMZM2G013761B	274	C	164	C	164
GRMZM2G013761B	275	C	169	C	169
						C
GRMZM2G013761B	276	A	177	A	177
GRMZM2G013761B	277	T	212	T	212
GRMZM2G013761B	278	G	214	G	214
GRMZM2G013761B	279	G	222	G	222
GRMZM2G013761B	280	C	229	C	229
GRMZM2G013761B	281	G	233	G	233
GRMZM2G013761B	282	C	236	C	236
GRMZM2G013761B	283	A	246	A	246
GRMZM2G013761B	284	G	247	G	247
GRMZM2G013761B	285	G	249	G	249
GRMZM2G013761B	286	A	249	A	249
GRMZM2G013761B	287	G	250	G	250
GRMZM2G013761B	288	C	251	C	251
GRMZM2G013761B	289	T	252	T	252
GRMZM2G013761B	290	C	261	C	261
GRMZM2G013761B	291	C	262	C	262
GRMZM2G013761B	292	C	261	C	261
GRMZM2G013761B	293	C	263	C	263
GRMZM2G013761B	294	A	270	A	270
GRMZM2G013761B	295	A	271	A	271
GRMZM2G013761B	296	T	273	T	273
GRMZM2G013761B	297	C	275	C	275
GRMZM2G013761B	298	T	276	T	276
GRMZM2G013761B	299	C	276	C	276
GRMZM2G013761B	300	C	278	C	278
GRMZM2G013761B	301	T	278	T	278
GRMZM2G013761B	302	C	282	C	282
GRMZM2G013761B	303	T	286	T	286
GRMZM2G013761B	304	T	287	T	287
GRMZM2G013761B	305	G	295	G	295
GRMZM2G013761B	306	C	295	C	295
GRMZM2G013761B	307	C	295	C	295
GRMZM2G013761B	308	A	293	A	293
GRMZM2G013761B	309	G	287	G	287
GRMZM2G013761B	310	G	286	G	286
GRMZM2G013761B	311	G	287	G	287
GRMZM2G013761B	312	C	288	C	288
GRMZM2G013761B	313	G	288	G	288
GRMZM2G013761B	314	C	289	C	289
GRMZM2G013761B	315	C	287	C	287
GRMZM2G013761B	316	G	287	G	287
GRMZM2G013761B	317	T	289	T	289
GRMZM2G013761B	318	C	285	C	285
GRMZM2G013761B	319	G	285	G	285
GRMZM2G013761B	320	C	290	C	290
GRMZM2G013761B	321	T	285	T	285
GRMZM2G013761B	322	G	284	G	284
GRMZM2G013761B	323	A	284	A	284
GRMZM2G013761B	324	G	284	G	284
GRMZM2G013761B	325	C	284	C	284
GRMZM2G013761B	326	T	283	T	283
GRMZM2G013761B	327	C	283	C	283
GRMZM2G013761B	328	G	282	G	282
GRMZM2G013761B	329	C	283	C	283
GRMZM2G013761B	330	C	283	C	283
GRMZM2G013761B	331	C	283	C	283
GRMZM2G013761B	332	T	281	T	281
GRMZM2G013761B	333	G	279	G	279
GRMZM2G013761B	334	C	280	C	280
GRMZM2G013761B	335	C	278	C	278
GRMZM2G013761B	336	C	275	C	275
GRMZM2G013761B	337	C	276	C	276
GRMZM2G013761B	338	A	275	A	275
GRMZM2G013761B	339	G	271	G	271
GRMZM2G013761B	340	C	270	C	270
GRMZM2G013761B	341	C	268	C	268
GRMZM2G013761B	342	A	269	A	269
GRMZM2G013761B	343	T	267	T	267
GRMZM2G013761B	344	G	267	G	267
GRMZM2G013761B	345	G	267	G	267
GRMZM2G013761B	346	A	266	A	266
GRMZM2G013761B	347	C	263	C	263
GRMZM2G013761B	348	G	263	G	263
GRMZM2G013761B	349	C	263	C	263
GRMZM2G013761B	350	C	266	C	266
GRMZM2G013761B	351	G	267	G	267
GRMZM2G013761B	352	T	267	T	267
GRMZM2G013761B	353	C	265	C	265
GRMZM2G013761B	354	G	261	G	261
GRMZM2G013761B	355	G	257	G	257
GRMZM2G013761B	356	G	257	G	257
GRMZM2G013761B	357	C	256	C	256
GRMZM2G013761B	358	C	252	C	252
GRMZM2G013761B	359	A	251	A	251
GRMZM2G013761B	360	C	251	C	251
GRMZM2G013761B	361	C	249	C	249
GRMZM2G013761B	362	C	248	C	248
GRMZM2G013761B	363	G	245	G	245
GRMZM2G013761B	364	T	243	T	243
GRMZM2G013761B	365	C	245	C	245
GRMZM2G013761B	366	T	243	T	243
GRMZM2G013761B	367	C	247	C	247
GRMZM2G013761B	368	C	246	C	246
GRMZM2G013761B	369	T	243	T	243
GRMZM2G013761B	370	A	231	A	231
GRMZM2G013761B	371	T	231	T	231
GRMZM2G013761B	372	C	232	C	232
GRMZM2G013761B	373	T	226	T	226
GRMZM2G013761B	374	C	221	C	221
GRMZM2G013761B	375	C	213	C	213
GRMZM2G013761B	376	C	177	C	177
GRMZM2G013761B	377	C	179	C	179
GRMZM2G013761B	378	T	173	T	173
GRMZM2G013761B	379	C	166	C	166
GRMZM2G013761B	380	G	163	G	163
GRMZM2G013761B	381	C	161	C	161
GRMZM2G013761B	382	C	152	C	152
GRMZM2G013761B	383	C	156	C	156
GRMZM2G013761B	384	T	154	T	154
GRMZM2G013761B	385	C	155	C	155
GRMZM2G013761B	386	A	156	A	156
GRMZM2G013761B	387	T	155	T	155
GRMZM2G013761B	388	C	160	C	160
GRMZM2G013761B	389	C	153	C	153
GRMZM2G013761B	390	T	155	T	155
GRMZM2G013761B	391	C	155	C	155
GRMZM2G013761B	392	T	153	T	153
GRMZM2G013761B	393	G	151	G	151
GRMZM2G013761B	394	G	150	G	150
GRMZM2G013761B	395	C	149	C	149
GRMZM2G013761B	396	T	148	T	148
GRMZM2G013761B	397	G	147	G	147
GRMZM2G013761B	398	C	149	C	149
GRMZM2G013761B	399	T	146	T	146
GRMZM2G013761B	400	G	148	G	148
GRMZM2G013761B	401	C	147	C	147
GRMZM2G013761B	402	C	142	C	142
GRMZM2G013761B	403	C	144	C	144
GRMZM2G013761B	404	C	140	C	140
GRMZM2G013761B	405	T	143	T	143
GRMZM2G013761B	406	T	147	T	147
GRMZM2G013761B	407	C	148	C	148
GRMZM2G013761B	408	C	149	C	149
GRMZM2G013761B	409	T	153	T	153
GRMZM2G013761B	410	A	155	A	155
GRMZM2G013761B	411	T	157	T	157
GRMZM2G013761B	412	T	158	T	158
GRMZM2G013761B	413	C	157	C	157
GRMZM2G013761B	414	C	153	C	153
GRMZM2G013761B	415	T	153	T	153
GRMZM2G013761B	416	G	150	G	150
GRMZM2G013761B	417	G	149	G	149
GRMZM2G013761B	418	T	148	T	148
GRMZM2G013761B	419	G	143	G	143
GRMZM2G013761B	420	G	142	G	142
GRMZM2G013761B	421	C	142	C	142
GRMZM2G013761B	422	T	142	T	142
GRMZM2G013761B	423	G	142	G	142
GRMZM2G013761B	424	A	141	A	141
GRMZM2G013761B	425	G	140	G	140
GRMZM2G013761B	426	T	140	T	140
GRMZM2G013761B	427	C	140	C	140
GRMZM2G013761B	428	T	139	T	139
GRMZM2G013761B	429	T	137	T	137
GRMZM2G013761B	430	C	133	C	133
GRMZM2G013761B	431	T	133	T	133
GRMZM2G013761B	432	T	133	T	133
GRMZM2G013761B	433	C	132	C	132
GRMZM2G013761B	434	C	130	C	130
GRMZM2G013761B	435	A	130	A	130
GRMZM2G013761B	436	T	128	T	128
GRMZM2G013761B	437	G	128	G	128
GRMZM2G013761B	438	G	126	G	126
GRMZM2G013761B	439	A	126	A	126
GRMZM2G013761B	440	T	122	T	122
GRMZM2G013761B	441	G	121	G	121
GRMZM2G013761B	442	C	120	C	120
GRMZM2G013761B	443	T	118	T	118
GRMZM2G013761B	444	G	118	G	118
GRMZM2G013761B	445	G	117	G	117
GRMZM2G013761B	446	C	117	C	117
GRMZM2G013761B	447	T	116	T	116
GRMZM2G013761B	448	G	116	G	116
GRMZM2G013761B	449	T	111	T	111
GRMZM2G013761B	450	G	110	G	110
GRMZM2G013761B	451	C	109	C	109
GRMZM2G013761B	452	T	109	T	109
GRMZM2G013761B	453	G	109	G	109
GRMZM2G013761B	454	C	109	C	109
GRMZM2G013761B	455	C	107	C	107
GRMZM2G013761B	456	C	104	C	104
GRMZM2G013761B	457	T	103	T	103
GRMZM2G013761B	458	C	103	C	103
GRMZM2G013761B	459	C	102	C	102
GRMZM2G013761B	460	C	101	C	101
GRMZM2G013761B	461	T	100	T	100
GRMZM2G013761B	462	G	100	G	100
GRMZM2G013761B	463	G	100	G	100
GRMZM2G013761B	464	T	97	T	97
GRMZM2G013761B	465	G	97	G	97
GRMZM2G013761B	466	C	92	C	92
GRMZM2G013761B	467	T	91	T	91
GRMZM2G013761B	468	C	91	C	91
GRMZM2G013761B	469	A	91	A	91
GRMZM2G013761B	470	C	90	C	90
GRMZM2G013761B	471	C	86	C	86
GRMZM2G013761B	472	T	86	T	86
GRMZM2G013761B	473	C	86	C	86
GRMZM2G013761B	474	T	86	T	86
GRMZM2G013761B	475	G	84	G	84
GRMZM2G013761B	476	C	80	C	80
GRMZM2G013761B	477	C	78	C	78
GRMZM2G013761B	478	C	78	C	78
GRMZM2G013761B	479	C	77	C	77
GRMZM2G013761B	480	C	75	C	75
GRMZM2G013761B	481	T	73	T	73
GRMZM2G013761B	482	G	67	G	67
GRMZM2G013761B	483	C	67	C	67
GRMZM2G013761B	484	G	67	G	67
GRMZM2G013761B	485	T	65	T	65
GRMZM2G013761B	486	T	65	T	65
GRMZM2G013761B	487	G	59	G	59
GRMZM2G013761B	488	G	57	G	57
GRMZM2G013761B	489	A	54	A	54
GRMZM2G013761B	490	T	52	T	52
GRMZM2G013761B	491	G	52	G	52
GRMZM2G013761B	492	G	47	G	47
GRMZM2G013761B	493	C	47	C	47
GRMZM2G013761B	494	C	46	C	46
GRMZM2G013761B	495	G	45	G	45
GRMZM2G013761B	496	G	45	G	45
GRMZM2G013761B	497	T	43	T	43
GRMZM2G013761B	498	T	42	T	42
GRMZM2G013761B	499	G	39	G	39
GRMZM2G013761B	500	C	36	C	36
GRMZM2G013761B	501	T	36	T	36
GRMZM2G013761B	502	C	32	C	32
GRMZM2G013761B	503	C	28	C	28
GRMZM2G013761B	504	T	25	T	25
GRMZM2G013761B	505	G	20	G	20
GRMZM2G013761B	506	C	18	C	18
GRMZM2G013761B	507	C	16	C	16
GRMZM2G013761B	508	C	12	C	12
GRMZM2G013761B	509	T	9	T	9
GRMZM2G013761B	510	A	5	A	5
GRMZM2G013761B	511	G	4	G	4
GRMZM2G013761B	512	G	4	G	4
GRMZM2G013761B	513	T	4	T	4
GRMZM2G013761B	514	T	4	T	4
GRMZM2G013761B	515	T	4	T	4
GRMZM2G013761B	516	G	4	G	4
GRMZM2G013761B	517	T	4	T	4
GRMZM2G013761B	518	C	4	C	4
GRMZM2G013761B	519	A	4	A	4
GRMZM2G013761B	520	A	4	A	4
GRMZM2G013761B	521	G	4	G	4
GRMZM2G013761B	522	C	3	C	3
GRMZM2G013761B	523	C	3	C	3	G
GRMZM2G013761B	524	C	3	C	3
GRMZM2G013761B	525	T	4	T	4
GRMZM2G013761B	526	A	4	A	4
GRMZM2G013761B	527	A	4	A	4
GRMZM2G013761B	528	C	5	C	5
GRMZM2G013761B	529	T	5	T	5
GRMZM2G013761B	530	C	5	C	5
GRMZM2G013761B	531	T	5	T	5
GRMZM2G013761B	532	A	5	A	5	G
GRMZM2G013761B	533	C	5	C	5
GRMZM2G013761B	534	T	5	T	5
GRMZM2G013761B	535	C	5	C	5
GRMZM2G013761B	536	C	5	C	5
GRMZM2G013761B	537	A	5	A	5
GRMZM2G013761B	538	T	5	T	5
GRMZM2G013761B	539	C	5	C	5
GRMZM2G013761B	540	T	5	T	5
GRMZM2G013761B	541	A	5	A	5
GRMZM2G013761B	542	T	5	T	5
GRMZM2G013761B	543	C	5	C	5
GRMZM2G013761B	544	C	5	C	5
GRMZM2G013761B	545	C	3	C	3
GRMZM2G013761B	546	T	3	T	3
GRMZM2G013761B	547	G	3	G	3
GRMZM2G013761B	548	C	3	C	3
GRMZM2G013761B	549	T	3	T	3
GRMZM2G013761B	550	C	3	C	3
GRMZM2G013761B	551	G	3	G	3
GRMZM2G013761B	552	A	3	A	3
GRMZM2G013761B	553	A	3	A	3
GRMZM2G013761B	554	T	3	T	3
GRMZM2G013761B	555	C	3	C	3
GRMZM2G013761B	556	T	3	T	3
GRMZM2G013761B	557	T	3	T	3
GRMZM2G013761B	558	G	3	G	3
GRMZM2G013761B	559	C	4	C	4
GRMZM2G013761B	560	T	4	T	4
GRMZM2G013761B	561	G	4	G	4
GRMZM2G013761B	562	A	4	A	4
GRMZM2G013761B	563	T	4	T	4
GRMZM2G013761B	564	T	4	T	4
GRMZM2G013761B	565	G	4	G	4
GRMZM2G013761B	566	G	4	G	4
GRMZM2G013761B	567	C	4	C	4
GRMZM2G013761B	568	C	4	C	4
GRMZM2G013761B	569	C	4	C	4
GRMZM2G013761B	570	T	4	T	4
GRMZM2G013761B	571	G	4	G	4
GRMZM2G013761B	572	C	4	C	4
GRMZM2G013761B	573	G	5	G	5
GRMZM2G013761B	574	C	5	C	5
GRMZM2G013761B	575	A	8	A	8
GRMZM2G013761B	576	G	8	G	8
GRMZM2G013761B	577	A	9	A	9
GRMZM2G013761B	578	T	10	T	10
GRMZM2G013761B	579	T	11	T	11
GRMZM2G013761B	580	A	22	A	22
GRMZM2G013761B	581	T	23	T	23
GRMZM2G013761B	582	C	26	C	26
GRMZM2G013761B	583	C	27	C	27
GRMZM2G013761B	584	T	31	T	31
GRMZM2G013761B	585	C	34	C	34
GRMZM2G013761B	586	A	35	A	35
GRMZM2G013761B	587	T	52	T	52
GRMZM2G013761B	588	G	53	G	53
GRMZM2G013761B	589	C	53	C	53
GRMZM2G013761B	590	C	55	C	55
GRMZM2G013761B	591	C	56	C	56
GRMZM2G013761B	592	G	57	G	57
GRMZM2G013761B	593	G	62	G	62
GRMZM2G013761B	594	C	62	C	62
GRMZM2G013761B	595	C	65	C	65
GRMZM2G013761B	596	G	68	G	68
GRMZM2G013761B	597	C	68	C	68
GRMZM2G013761B	598	G	70	G	70
GRMZM2G013761B	599	G	70	G	70
GRMZM2G013761B	600	T	72	T	72
GRMZM2G013761B	601	A	75	A	75
GRMZM2G013761B	602	C	77	C	77
GRMZM2G013761B	603	A	77	A	77
GRMZM2G013761B	604	A	77	A	77
GRMZM2G013761B	605	C	80	C	80
GRMZM2G013761B	606	A	80	A	80
GRMZM2G013761B	607	G	80	G	80
GRMZM2G013761B	608	C	81	C	81
GRMZM2G013761B	609	A	82	A	82
GRMZM2G013761B	610	A	82	A	82
GRMZM2G013761B	611	C	86	C	86
GRMZM2G013761B	612	A	86	A	86
GRMZM2G013761B	613	G	86	G	86
GRMZM2G013761B	614	C	87	C	87
GRMZM2G013761B	615	C	108	C	108
GRMZM2G013761B	616	A	108	A	108
GRMZM2G013761B	617	T	108	T	108
GRMZM2G013761B	618	G	108	G	108
GRMZM2G013761B	619	A	108	A	108
GRMZM2G013761B	620	A	108	A	108
GRMZM2G013761B	621	A	108	A	108
GRMZM2G013761B	622	C	108	C	108
GRMZM2G013761B	623	C	108	C	108
GRMZM2G013761B	624	C	107	C	107
GRMZM2G013761B	625	C	107	C	107
GRMZM2G013761B	626	A	108	A	108
GRMZM2G013761B	627	T	107	T	107
GRMZM2G013761B	628	C	107	C	107
GRMZM2G013761B	629	G	107	G	107
GRMZM2G013761B	630	T	107	T	107
GRMZM2G013761B	631	G	107	G	107
GRMZM2G013761B	632	T	107	T	107
GRMZM2G013761B	633	C	107	C	107
GRMZM2G013761B	634	G	107	G	107
GRMZM2G013761B	635	C	107	C	107
GRMZM2G013761B	636	G	107	G	107
GRMZM2G013761B	637	C	107	C	107
GRMZM2G013761B	638	C	107	C	107
GRMZM2G013761B	639	C	107	C	107
GRMZM2G013761B	640	T	107	T	107
GRMZM2G013761B	641	C	107	C	107
GRMZM2G013761B	642	G	107	G	107
GRMZM2G013761B	643	A	107	A	107
GRMZM2G013761B	644	C	107	C	107
GRMZM2G013761B	645	G	107	G	107
GRMZM2G013761B	646	T	107	T	107
GRMZM2G013761B	647	G	107	G	107
GRMZM2G013761B	648	T	107	T	107
GRMZM2G013761B	649	T	107	T	107
GRMZM2G013761B	650	C	107	C	107
GRMZM2G013761B	651	G	107	G	107
GRMZM2G013761B	652	A	107	A	107
GRMZM2G013761B	653	C	107	C	107
GRMZM2G013761B	654	A	107	A	107	G
GRMZM2G013761B	655	G	107	G	107
GRMZM2G013761B	656	A	107	A	107
GRMZM2G013761B	657	A	107	A	107
GRMZM2G013761B	658	T	106	T	106
GRMZM2G013761B	659	A	106	A	106
GRMZM2G013761B	660	T	106	T	106
GRMZM2G013761B	661	C	106	C	106
GRMZM2G013761B	662	G	106	G	106
GRMZM2G013761B	663	C	106	C	106
GRMZM2G013761B	664	A	106	A	106
GRMZM2G013761B	665	G	106	G	106
GRMZM2G013761B	666	C	106	C	106
GRMZM2G013761B	667	A	106	A	106
GRMZM2G013761B	668	C	106	C	106
GRMZM2G013761B	669	G	106	G	106
GRMZM2G013761B	670	T	106	T	106
GRMZM2G013761B	671	G	106	G	106
GRMZM2G013761B	672	C	105	C	105
GRMZM2G013761B	673	C	105	C	105
GRMZM2G013761B	674	A	102	A	102	G
GRMZM2G013761B	675	A	102	A	102
GRMZM2G013761B	676	C	101	C	101
GRMZM2G013761B	677	C	100	C	100
GRMZM2G013761B	678	C	99	C	99
GRMZM2G013761B	679	G	88	G	88
GRMZM2G013761B	680	A	87	A	87
GRMZM2G013761B	681	T	85	T	85
GRMZM2G013761B	682	C	84	C	84
GRMZM2G013761B	683	T	80	T	80
GRMZM2G013761B	684	G	77	G	77
GRMZM2G013761B	685	C	76	C	76
GRMZM2G013761B	686	A	59	A	59
GRMZM2G013761B	687	G	58	G	58
GRMZM2G013761B	688	C	58	C	58
GRMZM2G013761B	689	C	56	C	56
GRMZM2G013761B	690	C	55	C	55
GRMZM2G013761B	691	T	54	T	54
GRMZM2G013761B	692	G	49	G	49
GRMZM2G013761B	693	G	49	G	49
GRMZM2G013761B	694	T	46	T	46
GRMZM2G013761B	695	T	43	T	43
GRMZM2G013761B	696	G	43	G	43
GRMZM2G013761B	697	C	41	C	41
GRMZM2G013761B	698	G	41	G	41
GRMZM2G013761B	699	A	39	A	39
GRMZM2G013761B	700	G	36	G	36
GRMZM2G013761B	701	G	34	G	34
GRMZM2G013761B	702	A	34	A	34
GRMZM2G013761B	703	C	34	C	34
GRMZM2G013761B	704	G	31	G	31
GRMZM2G013761B	705	T	31	T	31
GRMZM2G013761B	706	C	31	C	31
GRMZM2G013761B	707	G	30	G	30
GRMZM2G013761B	708	A	29	A	29
GRMZM2G013761B	709	A	29	A	29
GRMZM2G013761B	710	C	25	C	25
GRMZM2G013761B	711	C	25	C	25
GRMZM2G013761B	712	C	25	C	25
GRMZM2G013761B	713	C	24	C	24
GRMZM2G013761B	714	G	3	G	3
GRMZM2G013761B	715	G	3	G	3
GRMZM2G013761B	716	T	3	T	3
GRMZM2G013761B	717	G	3	G	3
GRMZM2G013761B	718	A	3	A	3
GRMZM2G013761B	719	G	3	G	3
GRMZM2G013761B	720	C	3	C	3
GRMZM2G013761B	721	C	3	C	3
GRMZM2G013761B	722	C	3	C	3
GRMZM2G013761B	723	C	3	C	3
GRMZM2G013761B	724	T	3	T	3
GRMZM2G013761B	725	C	2	C	2
GRMZM2G013761B	726	G	2	G	2
GRMZM2G013761B	727	C	2	C	2
GRMZM2G013761B	728	T	2	T	2
GRMZM2G013761B	729	A	2	A	2
GRMZM2G013761B	730	G	2	G	2
GRMZM2G013761B	731	T	2	T	2
GRMZM2G013761B	732	A	2	A	2
GRMZM2G013761B	733	G	2	G	2
GRMZM2G013761B	734	C	2	C	2
GRMZM2G013761B	735	C	2	C	2
GRMZM2G013761B	736	T	2	T	2
GRMZM2G013761B	737	A	2	A	2
GRMZM2G013761B	738	T	2	T	2
GRMZM2G013761B	739	T	2	T	2
GRMZM2G013761B	740	G	2	G	2
GRMZM2G013761B	741	T	2	T	2
GRMZM2G013761B	742	T	2	T	2
GRMZM2G013761B	743	T	2	T	2
GRMZM2G013761B	744	T	2	T	2
GRMZM2G013761B	745	C	2	C	2
GRMZM2G013761B	746	C	2	C	2
GRMZM2G013761B	747	G	2	G	2
GRMZM2G013761B	748	C	2	C	2
GRMZM2G013761B	749	A	2	A	2
GRMZM2G013761B	750	T	2	T	2
GRMZM2G013761B	751	C	2	C	2
GRMZM2G013761B	752	C	2	C	2
GRMZM2G013761B	753	C	2	C	2
GRMZM2G013761B	754	T	2	T	2
GRMZM2G013761B	755	A	2	A	2
GRMZM2G013761B	756	G	2	G	2
GRMZM2G013761B	757	T	2	T	2
GRMZM2G013761B	758	G	2	G	2
GRMZM2G013761B	759	C	2	C	2
GRMZM2G013761B	760	T	3	T	3
GRMZM2G013761B	761	T	3	T	3
GRMZM2G013761B	762	G	3	G	3
GRMZM2G013761B	763	A	3	A	3
GRMZM2G013761B	764	T	3	T	3
GRMZM2G013761B	765	A	3	A	3
GRMZM2G013761B	766	A	3	A	3
GRMZM2G013761B	767	A	3	A	3
GRMZM2G013761B	768	A	3	A	3
GRMZM2G013761B	769	T	3	T	3
GRMZM2G013761B	770	G	3	G	3
GRMZM2G013761B	771	T	3	T	3
GRMZM2G013761B	772	T	3	T	3
GRMZM2G013761B	773	G	3	G	3
GRMZM2G013761B	774	A	3	A	3
GRMZM2G013761B	775	A	3	A	3
GRMZM2G013761B	776	C	3	C	3
GRMZM2G013761B	777	C	3	C	3
GRMZM2G013761B	778	G	3	G	3
GRMZM2G013761B	779	T	3	T	3
GRMZM2G013761B	780	T	2	T	2
GRMZM2G013761B	781	G	1	G	1
GRMZM2G013761B	782	T	1	T	1
GRMZM2G013761B	783	G	1	G	1
GRMZM2G013761B	784	T	1	T	1
GRMZM2G013761B	785	G	2	G	2
GRMZM2G013761B	786	T	2	T	2
GRMZM2G013761B	787	C	2	C	2
GRMZM2G013761B	788	G	2	G	2
GRMZM2G013761B	789	T	2	T	2
GRMZM2G013761B	790	T	2	T	2
GRMZM2G013761B	791	A	2	A	2
GRMZM2G013761B	792	A	3	A	3
GRMZM2G013761B	793	C	3	C	3
GRMZM2G013761B	794	C	3	C	3
GRMZM2G013761B	795	G	3	G	3
GRMZM2G013761B	796	C	3	C	3
GRMZM2G013761B	797	A	3	A	3
GRMZM2G013761B	798	G	3	G	3
GRMZM2G013761B	799	C	3	C	3
GRMZM2G013761B	800	T	3	T	3
GRMZM2G013761B	801	A	3	A	3
GRMZM2G013761B	802	C	3	C	3
GRMZM2G013761B	803	C	3	C	3
GRMZM2G013761B	804	G	3	G	3
GRMZM2G013761B	805	T	3	T	3
GRMZM2G013761B	806	C	3	C	3
GRMZM2G013761B	807	G	3	G	3
GRMZM2G013761B	808	A	3	A	3
GRMZM2G013761B	809	C	3	C	3
GRMZM2G013761B	810	G	3	G	3
GRMZM2G013761B	811	T	3	T	3
GRMZM2G013761B	812	T	3	T	3
GRMZM2G013761B	813	G	3	G	3
GRMZM2G013761B	814	T	3	T	3
GRMZM2G013761B	815	G	3	G	3
GRMZM2G013761B	816	C	3	C	3
GRMZM2G013761B	817	C	3	C	3
GRMZM2G013761B	818	T	3	T	3
GRMZM2G013761B	819	C	3	C	3
GRMZM2G013761B	820	G	3	G	3
GRMZM2G013761B	821	C	3	C	3
GRMZM2G013761B	822	G	3	G	3
GRMZM2G013761B	823	C	3	C	3
GRMZM2G013761B	824	T	3	T	3
GRMZM2G013761B	825	T	3	T	3
GRMZM2G013761B	826	C	3	C	3
GRMZM2G013761B	827	A	3	A	3
GRMZM2G013761B	828	C	3	C	3
GRMZM2G013761B	829	C	3	C	3
GRMZM2G013761B	830	A	3	A	3
GRMZM2G013761B	831	A	3	A	3
GRMZM2G013761B	832	T	3	T	3
GRMZM2G013761B	833	G	3	G	3
GRMZM2G013761B	834	C	3	C	3
GRMZM2G013761B	835	G	3	G	3
GRMZM2G013761B	836	A	3	A	3
GRMZM2G013761B	837	T	3	T	3
GRMZM2G013761B	838	G	3	G	3
GRMZM2G013761B	839	A	3	A	3
GRMZM2G013761B	840	A	3	A	3
GRMZM2G013761B	841	A	3	A	3
GRMZM2G013761B	842	T	3	T	3
GRMZM2G013761B	843	G	3	G	3
GRMZM2G013761B	844	T	3	T	3
GRMZM2G013761B	845	C	3	C	3
GRMZM2G013761B	846	T	3	T	3
GRMZM2G013761B	847	G	3	G	3
GRMZM2G013761B	848	A	3	A	3
GRMZM2G013761B	849	G	3	G	3
GRMZM2G013761B	850	C	3	C	3
GRMZM2G013761B	851	G	3	G	3
GRMZM2G013761B	852	A	3	A	3
GRMZM2G013761B	853	A	3	A	3
GRMZM2G013761B	854	T	3	T	3
GRMZM2G013761B	855	A	4	A	4
GRMZM2G013761B	856	G	4	G	4
GRMZM2G013761B	857	A	4	A	4
GRMZM2G013761B	858	C	4	C	4
GRMZM2G013761B	859	G	3	G	3
GRMZM2G013761B	860	A	3	A	3	G
GRMZM2G013761B	861	C	3	C	3
GRMZM2G013761B	862	A	3	A	3
GRMZM2G013761B	863	T	3	T	3
GRMZM2G013761B	864	G	3	G	3
GRMZM2G013761B	865	C	3	C	3
GRMZM2G013761B	866	G	5	G	5
GRMZM2G013761B	867	A	5	A	5
GRMZM2G013761B	868	C	5	C	5
GRMZM2G013761B	869	C	5	C	5
GRMZM2G013761B	870	C	5	C	5
GRMZM2G013761B	871	G	5	G	5
GRMZM2G013761B	872	A	5	A	5
GRMZM2G013761B	873	G	5	G	5
GRMZM2G013761B	874	T	5	T	5
GRMZM2G013761B	875	T	5	T	5
GRMZM2G013761B	876	T	5	T	5
GRMZM2G013761B	877	G	5	G	5
GRMZM2G013761B	878	A	5	A	5
GRMZM2G013761B	879	T	5	T	5
GRMZM2G013761B	880	T	5	T	5
GRMZM2G013761B	881	C	5	C	5
GRMZM2G013761B	882	T	5	T	5
GRMZM2G013761B	883	G	5	G	5
GRMZM2G013761B	884	C	4	C	4
GRMZM2G013761B	885	C	4	C	4
GRMZM2G013761B	886	A	4	A	4
GRMZM2G013761B	887	G	4	G	4
GRMZM2G013761B	888	G	4	G	4
GRMZM2G013761B	889	T	4	T	4
GRMZM2G013761B	890	T	4	T	4
GRMZM2G013761B	891	G	3	G	3
GRMZM2G013761B	892	T	3	T	3
GRMZM2G013761B	893	T	3	T	3
GRMZM2G013761B	894	T	3	T	3
GRMZM2G013761B	895	G	3	G	3
GRMZM2G013761B	896	A	3	A	3
GRMZM2G013761B	897	T	3	T	3
GRMZM2G013761B	898	G	3	G	3
GRMZM2G013761B	899	T	3	T	3
GRMZM2G013761B	900	G	3	G	3
GRMZM2G013761B	901	T	3	T	3
GRMZM2G013761B	902	A	3	A	3
GRMZM2G013761B	903	T	3	T	3
GRMZM2G013761B	904	T	3	T	3
GRMZM2G013761B	905	T	3	T	3
GRMZM2G013761B	906	T	3	T	3
GRMZM2G013761B	907	A	3	A	3
GRMZM2G013761B	908	C	3	C	3
GRMZM2G013761B	909	T	3	T	3
GRMZM2G013761B	910	C	3	C	3
GRMZM2G013761B	911	A	3	A	3
GRMZM2G013761B	912	T	3	T	3
GRMZM2G013761B	913	T	3	T	3
GRMZM2G013761B	914	G	3	G	3
GRMZM2G013761B	915	T	3	T	3
GRMZM2G013761B	916	G	3	G	3
GRMZM2G013761B	917	A	4	A	4
GRMZM2G013761B	918	T	4	T	4
GRMZM2G013761B	919	T	4	T	4
GRMZM2G013761B	920	T	4	T	4
GRMZM2G013761B	921	A	5	A	5
GRMZM2G013761B	922	G	5	G	5
GRMZM2G013761B	923	T	5	T	5
GRMZM2G013761B	924	T	6	T	6
GRMZM2G013761B	925	G	6	G	6
GRMZM2G013761B	926	A	7	A	7
GRMZM2G013761B	927	T	7	T	7
GRMZM2G013761B	928	G	7	G	7
GRMZM2G013761B	929	A	7	A	7	-
GRMZM2G013761B	930	T	7	T	7	-
GRMZM2G013761B	931	G	7	G	7	-
GRMZM2G013761B	932	T	7	T	7
GRMZM2G013761B	933	G	7	G	7
GRMZM2G013761B	934	T	7	T	7
GRMZM2G013761B	935	T	7	T	7
GRMZM2G013761B	936	T	7	T	7
GRMZM2G013761B	937	G	7	G	7
GRMZM2G013761B	938	T	7	T	7
GRMZM2G013761B	939	A	7	A	7
GRMZM2G013761B	940	T	7	T	7
GRMZM2G013761B	941	G	7	G	7
GRMZM2G013761B	942	T	7	T	7
GRMZM2G013761B	943	G	7	G	7
GRMZM2G013761B	944	C	7	C	7
GRMZM2G013761B	945	G	7	G	7
GRMZM2G013761B	946	A	7	A	7
GRMZM2G013761B	947	G	7	G	7
GRMZM2G013761B	948	G	7	G	7
GRMZM2G013761B	949	T	7	T	7
GRMZM2G013761B	950	G	7	G	7
GRMZM2G013761B	951	A	7	A	7
GRMZM2G013761B	952	T	7	T	7
GRMZM2G013761B	953	G	7	G	7
GRMZM2G013761B	954	A	6	A	6
GRMZM2G013761B	955	G	6	G	6
GRMZM2G013761B	956	A	6	A	6
GRMZM2G013761B	957	A	6	A	6
GRMZM2G013761B	958	A	6	A	6
GRMZM2G013761B	959	A	6	A	6
GRMZM2G013761B	960	A	6	A	6
GRMZM2G013761B	961	T	6	T	6
GRMZM2G013761B	962	A	6	A	6
GRMZM2G013761B	963	A	6	A	6
GRMZM2G013761B	964	A	6	A	6
GRMZM2G013761B	965	G	4	G	4
GRMZM2G013761B	966	G	4	G	4
GRMZM2G013761B	967	A	4	A	4
GRMZM2G013761B	968	G	4	G	4
GRMZM2G013761B	969	A	4	A	4
GRMZM2G013761B	970	T	4	T	4
GRMZM2G013761B	971	G	4	G	4
GRMZM2G013761B	972	C	5	C	5
GRMZM2G013761B	973	G	5	G	5
GRMZM2G013761B	974	T	5	T	5
GRMZM2G013761B	975	C	5	C	5
GRMZM2G013761B	976	G	7	G	7
GRMZM2G013761B	977	T	7	T	7
GRMZM2G013761B	978	T	7	T	7
GRMZM2G013761B	979	C	7	C	7
GRMZM2G013761B	980	G	7	G	7
GRMZM2G013761B	981	A	7	A	7
GRMZM2G013761B	982	T	8	T	8
GRMZM2G013761B	983	A	8	A	8
GRMZM2G013761B	984	A	8	A	8
GRMZM2G013761B	985	T	8	T	8
GRMZM2G013761B	986	A	8	A	8
GRMZM2G013761B	987	A	8	A	8
GRMZM2G013761B	988	A	8	A	8
GRMZM2G013761B	989	G	8	G	8
GRMZM2G013761B	990	A	8	A	8
GRMZM2G013761B	991	T	8	T	8
GRMZM2G013761B	992	T	8	T	8
GRMZM2G013761B	993	A	8	A	8
GRMZM2G013761B	994	A	8	A	8
GRMZM2G013761B	995	G	8	G	8
GRMZM2G013761B	996	T	8	T	8
GRMZM2G013761B	997	T	8	T	8
GRMZM2G013761B	998	A	8	A	8
GRMZM2G013761B	999	A	8	A	8
GRMZM2G013761B	1000	A	8	A	8
GRMZM2G013761B	1001	A	8	A	8
GRMZM2G013761B	1002	T	8	T	8
GRMZM2G013761B	1003	G	8	G	8
GRMZM2G013761B	1004	T	8	T	8
GRMZM2G013761B	1005	A	8	A	8
GRMZM2G013761B	1006	G	8	G	8
GRMZM2G013761B	1007	T	8	T	8
GRMZM2G013761B	1008	T	8	T	8
GRMZM2G013761B	1009	T	8	T	8
GRMZM2G013761B	1010	A	8	A	8
GRMZM2G013761B	1011	T	8	T	8
GRMZM2G013761B	1012	G	8	G	8
GRMZM2G013761B	1013	G	8	G	8
GRMZM2G013761B	1014	T	8	T	8
GRMZM2G013761B	1015	G	8	G	8
GRMZM2G013761B	1016	T	7	T	7
GRMZM2G013761B	1017	G	7	G	7
GRMZM2G013761B	1018	A	7	A	7
GRMZM2G013761B	1019	A	7	A	7
GRMZM2G013761B	1020	G	6	G	6
GRMZM2G013761B	1021	A	6	A	6
GRMZM2G013761B	1022	G	6	G	6
GRMZM2G013761B	1023	T	5	T	5
GRMZM2G013761B	1024	G	5	G	5
GRMZM2G013761B	1025	T	4	T	4
GRMZM2G013761B	1026	G	4	G	4	-
GRMZM2G013761B	1027	T	4	T	4	-
GRMZM2G013761B	1028	C	4	C	4
GRMZM2G013761B	1029	G	5	G	5
GRMZM2G013761B	1030	A	6	A	6
GRMZM2G013761B	1031	T	6	T	6
GRMZM2G013761B	1032	A	7	A	7
GRMZM2G013761B	1033	A	7	A	7
GRMZM2G013761B	1034	A	7	A	7
GRMZM2G013761B	1035	T	7	T	7
GRMZM2G013761B	1036	A	7	A	7
GRMZM2G013761B	1037	T	7	T	7
GRMZM2G013761B	1038	G	7	G	7
GRMZM2G013761B	1039	T	7	T	7
GRMZM2G013761B	1040	A	7	A	7
GRMZM2G013761B	1041	T	7	T	7
GRMZM2G013761B	1042	G	7	G	7
GRMZM2G013761B	1043	C	7	C	7
GRMZM2G013761B	1044	C	7	C	7
GRMZM2G013761B	1045	A	7	A	7
GRMZM2G013761B	1046	T	7	T	7
GRMZM2G013761B	1047	T	7	T	7
GRMZM2G013761B	1048	G	7	G	7
GRMZM2G013761B	1049	T	7	T	7
GRMZM2G013761B	1050	G	7	G	7
GRMZM2G013761B	1051	T	7	T	7
GRMZM2G013761B	1052	G	7	G	7
GRMZM2G013761B	1053	A	7	A	7
GRMZM2G013761B	1054	T	7	T	7
GRMZM2G013761B	1055	A	7	A	7
GRMZM2G013761B	1056	T	7	T	7
GRMZM2G013761B	1057	G	7	G	7
GRMZM2G013761B	1058	G	7	G	7
GRMZM2G013761B	1059	C	8	C	8
GRMZM2G013761B	1060	A	8	A	8
GRMZM2G013761B	1061	T	8	T	8
GRMZM2G013761B	1062	A	8	A	8
GRMZM2G013761B	1063	A	8	A	8
GRMZM2G013761B	1064	G	8	G	8
GRMZM2G013761B	1065	T	8	T	8
GRMZM2G013761B	1066	T	8	T	8
GRMZM2G013761B	1067	A	8	A	8
GRMZM2G013761B	1068	G	8	G	8
GRMZM2G013761B	1069	A	8	A	8
GRMZM2G013761B	1070	A	8	A	8
GRMZM2G013761B	1071	T	7	T	7
GRMZM2G013761B	1072	T	7	T	7
GRMZM2G013761B	1073	A	7	A	7
GRMZM2G013761B	1074	A	7	A	7
GRMZM2G013761B	1075	G	5	G	5
GRMZM2G013761B	1076	G	5	G	5
GRMZM2G013761B	1077	C	5	C	5
GRMZM2G013761B	1078	G	5	G	5
GRMZM2G013761B	1079	A	5	A	5
GRMZM2G013761B	1080	G	5	G	5
GRMZM2G013761B	1081	T	4	T	4
GRMZM2G013761B	1082	A	4	A	4
GRMZM2G013761B	1083	T	4	T	4
GRMZM2G013761B	1084	G	4	G	4
GRMZM2G013761B	1085	T	4	T	4
GRMZM2G013761B	1086	A	4	A	4
GRMZM2G013761B	1087	T	4	T	4
GRMZM2G013761B	1088	T	4	T	4
GRMZM2G013761B	1089	G	4	G	4
GRMZM2G013761B	1090	T	4	T	4
GRMZM2G013761B	1091	A	4	A	4
GRMZM2G013761B	1092	T	4	T	4
GRMZM2G013761B	1093	T	4	T	4
GRMZM2G013761B	1094	A	4	A	4
GRMZM2G013761B	1095	T	4	T	4
GRMZM2G013761B	1096	G	4	G	4
GRMZM2G013761B	1097	A	4	A	4
GRMZM2G013761B	1098	A	4	A	4
GRMZM2G013761B	1099	A	4	A	4
GRMZM2G013761B	1100	C	4	C	4
GRMZM2G013761B	1101	T	4	T	4
GRMZM2G013761B	1102	A	4	A	4
GRMZM2G013761B	1103	A	4	A	4
GRMZM2G013761B	1104	T	4	T	4
GRMZM2G013761B	1105	T	4	T	4
GRMZM2G013761B	1106	A	4	A	4
GRMZM2G013761B	1107	G	4	G	4
GRMZM2G013761B	1108	A	4	A	4
GRMZM2G013761B	1109	G	4	G	4
GRMZM2G013761B	1110	A	4	A	4
GRMZM2G013761B	1111	T	4	T	4
GRMZM2G013761B	1112	A	4	A	4
GRMZM2G013761B	1113	T	4	T	4
GRMZM2G013761B	1114	G	4	G	4
GRMZM2G013761B	1115	C	4	C	4
GRMZM2G013761B	1116	A	4	A	4
GRMZM2G013761B	1117	T	4	T	4
GRMZM2G013761B	1118	G	4	G	4
GRMZM2G013761B	1119	A	4	A	4
GRMZM2G013761B	1120	T	4	T	4
GRMZM2G013761B	1121	G	4	G	4
GRMZM2G013761B	1122	C	4	C	4
GRMZM2G013761B	1123	T	4	T	4
GRMZM2G013761B	1124	T	4	T	4
GRMZM2G013761B	1125	G	4	G	4
GRMZM2G013761B	1126	T	4	T	4
GRMZM2G013761B	1127	A	4	A	4
GRMZM2G013761B	1128	A	3	A	3
GRMZM2G013761B	1129	G	2	G	2
GRMZM2G013761B	1130	T	2	T	2
GRMZM2G013761B	1131	G	1	G	1
GRMZM2G013761B	1132	G	1	G	1
GRMZM2G013761B	1133	A	1	A	1
GRMZM2G013761B	1134	T	1	T	1
GRMZM2G013761B	1135	T	1	T	1
GRMZM2G013761B	1136	G	1	G	1
GRMZM2G013761B	1137	T	1	T	1
GRMZM2G013761B	1138	A	1	A	1
GRMZM2G013761B	1139	C	1	C	1
GRMZM2G013761B	1140	G	1	G	1
GRMZM2G013761B	1141	C	1	C	1
GRMZM2G013761B	1142	A	1	A	1
GRMZM2G013761B	1143	G	1	G	1
GRMZM2G013761B	1144	A	1	A	1
GRMZM2G013761B	1145	G	1	G	1
GRMZM2G013761B	1146	T	1	T	1
GRMZM2G013761B	1147	A	1	A	1
GRMZM2G013761B	1148	C	1	C	1
GRMZM2G013761B	1149	T	1	T	1
GRMZM2G013761B	1150	T	1	T	1
GRMZM2G013761B	1151	T	1	T	1
GRMZM2G013761B	1152	G	1	G	1
GRMZM2G013761B	1153	G	1	G	1
GRMZM2G013761B	1154	T	1	T	1
GRMZM2G013761B	1155	A	1	A	1
GRMZM2G013761B	1156	A	2	A	2
GRMZM2G013761B	1157	G	2	G	2
GRMZM2G013761B	1158	G	1	G	1
GRMZM2G013761B	1159	G	1	G	1
GRMZM2G013761B	1160	T	1	T	1
GRMZM2G013761B	1161	A	1	A	1
GRMZM2G013761B	1162	T	1	T	1
GRMZM2G013761B	1163	T	1	T	1
GRMZM2G013761B	1164	T	1	T	1
GRMZM2G013761B	1165	C	1	C	1
GRMZM2G013761B	1166	T	1	T	1
GRMZM2G013761B	1167	C	1	C	1
GRMZM2G013761B	1168	A	1	A	1
GRMZM2G013761B	1169	A	1	A	1
GRMZM2G013761B	1170	G	1	G	1
GRMZM2G013761B	1171	T	1	T	1
GRMZM2G013761B	1172	A	1	A	1
GRMZM2G013761B	1173	T	1	T	1
GRMZM2G013761B	1174	A	1	A	1
GRMZM2G013761B	1175	A	1	A	1
GRMZM2G013761B	1176	A	1	A	1
GRMZM2G013761B	1177	T	1	T	1
GRMZM2G013761B	1178	G	1	G	1
GRMZM2G013761B	1179	A	1	A	1
GRMZM2G013761B	1180	T	1	T	1
GRMZM2G013761B	1181	T	1	T	1
GRMZM2G013761B	1182	T	1	T	1
GRMZM2G013761B	1183	G	1	G	1
GRMZM2G013761B	1184	G	1	G	1
GRMZM2G013761B	1185	T	1	T	1
GRMZM2G013761B	1186	T	1	T	1
GRMZM2G013761B	1187	A	1	A	1
GRMZM2G013761B	1188	T	1	T	1
GRMZM2G013761B	1189	T	1	T	1
GRMZM2G013761B	1190	G	1	G	1
GRMZM2G013761B	1191	T	1	T	1
GRMZM2G013761B	1192	A	1	A	1
GRMZM2G013761B	1193	T	1	T	1
GRMZM2G013761B	1194	A	1	A	1
GRMZM2G013761B	1195	T	1	T	1
GRMZM2G013761B	1196	G	1	G	1
GRMZM2G013761B	1197	A	1	A	1
GRMZM2G013761B	1198	A	1	A	1
GRMZM2G013761B	1199	T	1	T	1
GRMZM2G013761B	1200	T	1	T	1
GRMZM2G013761B	1201	G	1	G	1
GRMZM2G013761B	1202	A	1	A	1
GRMZM2G013761B	1203	G	1	G	1
GRMZM2G013761B	1204	T	1	T	1
GRMZM2G013761B	1205	G	1	G	1
GRMZM2G013761B	1206	A	1	A	1
GRMZM2G013761B	1207	T	1	T	1
GRMZM2G013761B	1208	C	1	C	1
GRMZM2G013761B	1209	A	1	A	1
GRMZM2G013761B	1210	A	1	A	1
GRMZM2G013761B	1211	G	1	G	1
GRMZM2G013761B	1212	T	1	T	1
GRMZM2G013761B	1213	T	1	T	1
GRMZM2G013761B	1214	A	1	A	1
GRMZM2G013761B	1215	A	1	A	1
GRMZM2G013761B	1216	T	1	T	1
GRMZM2G013761B	1217	A	1	A	1
GRMZM2G013761B	1218	A	1	A	1
GRMZM2G013761B	1219	T	1	T	1
GRMZM2G013761B	1220	G	1	G	1
GRMZM2G013761B	1221	T	1	T	1
GRMZM2G013761B	1222	A	1	A	1
GRMZM2G013761B	1223	A	1	A	1
GRMZM2G013761B	1224	A	1	A	1
GRMZM2G013761B	1225	A	1	A	1
GRMZM2G013761B	1226	A	1	A	1
GRMZM2G013761B	1227	C	1	C	1
GRMZM2G013761B	1228	A	1	A	1
GRMZM2G013761B	1229	A	1	A	1
GRMZM2G013761B	1230	C	1	C	1
GRMZM2G013761B	1231	G	1	G	1
GRMZM2G013761B	1232	T	1	T	1
GRMZM2G013761B	1233	T	1	T	1
GRMZM2G013761B	1234	T	1	T	1
GRMZM2G013761B	1235	A	1	A	1
GRMZM2G013761B	1236	G	1	G	1
GRMZM2G013761B	1237	T	1	T	1
GRMZM2G013761B	1238	A	1	A	1
GRMZM2G013761B	1239	C	1	C	1
GRMZM2G013761B	1240	T	1	T	1
GRMZM2G013761B	1241	T	1	T	1
GRMZM2G013761B	1242	A	1	A	1
GRMZM2G013761B	1243	T	1	T	1
GRMZM2G013761B	1244	A	1	A	1
GRMZM2G013761B	1245	G	1	G	1
GRMZM2G013761B	1246	C	1	C	1
GRMZM2G013761B	1247	G	1	G	1
GRMZM2G013761B	1248	C	1	C	1
GRMZM2G013761B	1249	T	1	T	1
GRMZM2G013761B	1250	T	1	T	1
GRMZM2G013761B	1251	T	1	T	1
GRMZM2G013761B	1252	G	1	G	1
GRMZM2G013761B	1253	C	2	C	2
GRMZM2G013761B	1254	C	2	C	2
GRMZM2G013761B	1255	G	1	G	1
GRMZM2G013761B	1256	A	1	A	1
GRMZM2G013761B	1257	C	1	C	1
GRMZM2G013761B	1258	A	1	A	1
GRMZM2G013761B	1259	A	1	A	1
GRMZM2G013761B	1260	G	1	G	1
GRMZM2G013761B	1261	A	1	A	1
GRMZM2G013761B	1262	T	1	T	1
GRMZM2G013761B	1263	T	1	T	1
GRMZM2G013761B	1264	T	1	T	1
GRMZM2G013761B	1265	A	1	A	1
GRMZM2G013761B	1266	T	1	T	1
GRMZM2G013761B	1267	T	1	T	1
GRMZM2G013761B	1268	G	1	G	1
GRMZM2G013761B	1269	G	1	G	1
GRMZM2G013761B	1270	T	1	T	1
GRMZM2G013761B	1271	G	1	G	1
GRMZM2G013761B	1272	G	1	G	1
GRMZM2G013761B	1273	T	1	T	1
GRMZM2G013761B	1274	T	1	T	1
GRMZM2G013761B	1275	G	1	G	1
GRMZM2G013761B	1276	A	1	A	1
GRMZM2G013761B	1277	G	1	G	1
GRMZM2G013761B	1278	T	1	T	1
GRMZM2G013761B	1279	G	1	G	1
GRMZM2G013761B	1280	A	1	A	1
GRMZM2G013761B	1281	A	1	A	1
GRMZM2G013761B	1282	T	1	T	1
GRMZM2G013761B	1283	T	1	T	1
GRMZM2G013761B	1284	T	1	T	1
GRMZM2G013761B	1285	C	1	C	1
GRMZM2G013761B	1286	T	1	T	1
GRMZM2G013761B	1287	A	1	A	1
GRMZM2G013761B	1288	A	1	A	1
GRMZM2G013761B	1289	T	1	T	1
GRMZM2G013761B	1290	G	1	G	1
GRMZM2G013761B	1291	T	1	T	1
GRMZM2G013761B	1292	A	1	A	1
GRMZM2G013761B	1293	T	1	T	1
GRMZM2G013761B	1294	G	1	G	1
GRMZM2G013761B	1295	G	1	G	1
GRMZM2G013761B	1296	T	1	T	1
GRMZM2G013761B	1297	G	1	G	1
GRMZM2G013761B	1298	A	1	A	1
GRMZM2G013761B	1299	C	1	C	1
GRMZM2G013761B	1300	A	1	A	1
GRMZM2G013761B	1301	T	1	T	1
GRMZM2G013761B	1302	G	1	G	1
GRMZM2G013761B	1303	A	1	A	1
GRMZM2G013761B	1304	A	1	A	1
GRMZM2G013761B	1305	T	1	T	1
GRMZM2G013761B	1306	G	1	G	1
GRMZM2G013761B	1307	C	1	C	1
GRMZM2G013761B	1308	C	1	C	1
GRMZM2G013761B	1309	T	1	T	1
GRMZM2G013761B	1310	T	1	T	1
GRMZM2G013761B	1311	G	1	G	1
GRMZM2G013761B	1312	T	1	T	1
GRMZM2G013761B	1313	T	1	T	1
GRMZM2G013761B	1314	G	1	G	1
GRMZM2G013761B	1315	T	1	T	1
GRMZM2G013761B	1316	A	1	A	1
GRMZM2G013761B	1317	T	1	T	1
GRMZM2G013761B	1318	T	1	T	1
GRMZM2G013761B	1319	A	1	A	1
GRMZM2G013761B	1320	T	1	T	1
GRMZM2G013761B	1321	G	1	G	1
GRMZM2G013761B	1322	T	1	T	1
GRMZM2G013761B	1323	G	1	G	1
GRMZM2G013761B	1324	G	1	G	1
GRMZM2G013761B	1325	T	1	T	1
GRMZM2G013761B	1326	T	1	T	1
GRMZM2G013761B	1327	T	1	T	1
GRMZM2G013761B	1328	T	1	T	1
GRMZM2G013761B	1329	A	1	A	1
GRMZM2G013761B	1330	G	1	G	1
GRMZM2G013761B	1331	T	1	T	1
GRMZM2G013761B	1332	T	1	T	1
GRMZM2G013761B	1333	C	1	C	1
GRMZM2G013761B	1334	T	1	T	1
GRMZM2G013761B	1335	A	1	A	1
GRMZM2G013761B	1336	C	1	C	1
GRMZM2G013761B	1337	T	1	T	1
GRMZM2G013761B	1338	A	1	A	1
GRMZM2G013761B	1339	A	1	A	1
GRMZM2G013761B	1340	A	1	A	1
GRMZM2G013761B	1341	G	1	G	1
GRMZM2G013761B	1342	A	1	A	1
GRMZM2G013761B	1343	T	1	T	1
GRMZM2G013761B	1344	A	1	A	1
GRMZM2G013761B	1345	A	2	A	2
GRMZM2G013761B	1346	A	3	A	3
GRMZM2G013761B	1347	G	3	G	3
GRMZM2G013761B	1348	T	3	T	3
GRMZM2G013761B	1349	G	3	G	3
GRMZM2G013761B	1350	T	3	T	3
GRMZM2G013761B	1351	T	3	T	3
GRMZM2G013761B	1352	G	2	G	2
GRMZM2G013761B	1353	A	2	A	2
GRMZM2G013761B	1354	G	2	G	2
GRMZM2G013761B	1355	T	2	T	2
GRMZM2G013761B	1356	G	2	G	2
GRMZM2G013761B	1357	T	2	T	2
GRMZM2G013761B	1358	T	2	T	2
GRMZM2G013761B	1359	C	2	C	2
GRMZM2G013761B	1360	T	2	T	2
GRMZM2G013761B	1361	A	2	A	2
GRMZM2G013761B	1362	A	2	A	2
GRMZM2G013761B	1363	A	2	A	2
GRMZM2G013761B	1364	T	2	T	2
GRMZM2G013761B	1365	G	2	G	2
GRMZM2G013761B	1366	T	2	T	2
GRMZM2G013761B	1367	T	2	T	2
GRMZM2G013761B	1368	A	2	A	2
GRMZM2G013761B	1369	A	2	A	2
GRMZM2G013761B	1370	A	2	A	2
GRMZM2G013761B	1371	A	2	A	2
GRMZM2G013761B	1372	G	2	G	2
GRMZM2G013761B	1373	C	2	C	2
GRMZM2G013761B	1374	A	2	A	2
GRMZM2G013761B	1375	T	2	T	2
GRMZM2G013761B	1376	G	2	G	2
GRMZM2G013761B	1377	A	2	A	2
GRMZM2G013761B	1378	T	2	T	2
GRMZM2G013761B	1379	A	2	A	2
GRMZM2G013761B	1380	A	2	A	2
GRMZM2G013761B	1381	G	2	G	2
GRMZM2G013761B	1382	T	2	T	2
GRMZM2G013761B	1383	G	2	G	2
GRMZM2G013761B	1384	T	2	T	2
GRMZM2G013761B	1385	A	2	A	2
GRMZM2G013761B	1386	G	2	G	2
GRMZM2G013761B	1387	A	2	A	2
GRMZM2G013761B	1388	A	2	A	2
GRMZM2G013761B	1389	G	2	G	2
GRMZM2G013761B	1390	T	2	T	2
GRMZM2G013761B	1391	T	2	T	2
GRMZM2G013761B	1392	A	2	A	2
GRMZM2G013761B	1393	A	2	A	2
GRMZM2G013761B	1394	A	2	A	2
GRMZM2G013761B	1395	T	2	T	2
GRMZM2G013761B	1396	A	2	A	2
GRMZM2G013761B	1397	A	2	A	2
GRMZM2G013761B	1398	G	2	G	2
GRMZM2G013761B	1399	A	2	A	2
GRMZM2G013761B	1400	T	2	T	2
GRMZM2G013761B	1401	C	2	C	2
GRMZM2G013761B	1402	T	2	T	2
GRMZM2G013761B	1403	A	2	A	2
GRMZM2G013761B	1404	A	2	A	2
GRMZM2G013761B	1405	G	2	G	2
GRMZM2G013761B	1406	T	2	T	2
GRMZM2G013761B	1407	T	2	T	2
GRMZM2G013761B	1408	A	2	A	2
GRMZM2G013761B	1409	G	2	G	2
GRMZM2G013761B	1410	A	2	A	2
GRMZM2G013761B	1411	G	2	G	2
GRMZM2G013761B	1412	T	2	T	2
GRMZM2G013761B	1413	T	2	T	2
GRMZM2G013761B	1414	C	2	C	2
GRMZM2G013761B	1415	T	2	T	2
GRMZM2G013761B	1416	T	2	T	2
GRMZM2G013761B	1417	G	2	G	2
GRMZM2G013761B	1418	C	2	C	2
GRMZM2G013761B	1419	T	2	T	2
GRMZM2G013761B	1420	G	2	G	2
GRMZM2G013761B	1421	T	2	T	2
GRMZM2G013761B	1422	T	2	T	2
GRMZM2G013761B	1423	T	2	T	2
GRMZM2G013761B	1424	G	2	G	2
GRMZM2G013761B	1425	G	2	G	2
GRMZM2G013761B	1426	A	2	A	2
GRMZM2G013761B	1427	C	2	C	2
GRMZM2G013761B	1428	T	2	T	2
GRMZM2G013761B	1429	G	2	G	2
GRMZM2G013761B	1430	C	2	C	2
GRMZM2G013761B	1431	A	2	A	2
GRMZM2G013761B	1432	T	2	T	2
GRMZM2G013761B	1433	G	2	G	2
GRMZM2G013761B	1434	T	2	T	2
GRMZM2G013761B	1435	C	2	C	2
GRMZM2G013761B	1436	C	2	C	2
GRMZM2G013761B	1437	A	2	A	2
GRMZM2G013761B	1438	A	2	A	2
GRMZM2G013761B	1439	T	2	T	2
GRMZM2G013761B	1440	T	2	T	2
GRMZM2G013761B	1441	T	2	T	2
GRMZM2G013761B	1442	T	2	T	2
GRMZM2G013761B	1443	A	2	A	2
GRMZM2G013761B	1444	T	1	T	1
GRMZM2G013761B	1503	T	1	T	1
GRMZM2G013761B	1504	T	1	T	1
GRMZM2G013761B	1505	G	1	G	1
GRMZM2G013761B	1506	T	1	T	1
GRMZM2G013761B	1507	A	1	A	1
GRMZM2G013761B	1508	G	1	G	1
GRMZM2G013761B	1509	A	1	A	1
GRMZM2G013761B	1510	T	1	T	1
GRMZM2G013761B	1511	A	1	A	1
GRMZM2G013761B	1512	A	1	A	1
GRMZM2G013761B	1513	T	1	T	1
GRMZM2G013761B	1514	C	1	C	1
GRMZM2G013761B	1515	T	1	T	1
GRMZM2G013761B	1516	T	1	T	1
GRMZM2G013761B	1517	T	1	T	1
GRMZM2G013761B	1518	T	1	T	1
GRMZM2G013761B	1519	T	1	T	1
GRMZM2G013761B	1520	A	1	A	1
GRMZM2G013761B	1521	T	1	T	1
GRMZM2G013761B	1522	C	1	C	1
GRMZM2G013761B	1523	T	1	T	1
GRMZM2G013761B	1524	T	1	T	1
GRMZM2G013761B	1525	G	1	G	1	T
GRMZM2G013761B	1526	C	1	C	1
GRMZM2G013761B	1527	T	1	T	1
GRMZM2G013761B	1528	T	1	T	1
GRMZM2G013761B	1529	G	1	G	1
GRMZM2G013761B	1530	T	1	T	1
GRMZM2G013761B	1531	G	1	G	1
GRMZM2G013761B	1532	T	1	T	1
GRMZM2G013761B	1533	A	1	A	1
GRMZM2G013761B	1534	A	1	A	1
GRMZM2G013761B	1535	A	1	A	1
GRMZM2G013761B	1536	A	1	A	1
GRMZM2G013761B	1537	A	1	A	1
GRMZM2G013761B	1538	T	1	T	1
GRMZM2G013761B	1539	T	1	T	1
GRMZM2G013761B	1540	T	1	T	1	G
GRMZM2G013761B	1541	C	1	C	1
GRMZM2G013761B	1542	A	1	A	1
GRMZM2G013761B	1543	T	1	T	1
GRMZM2G013761B	1544	G	1	G	1
GRMZM2G013761B	1545	A	1	A	1
GRMZM2G013761B	1546	C	1	C	1
GRMZM2G013761B	1547	C	1	C	1
GRMZM2G013761B	1548	A	1	A	1
GRMZM2G013761B	1549	T	1	T	1
GRMZM2G013761B	1550	A	1	A	1
GRMZM2G013761B	1551	G	1	G	1
GRMZM2G013761B	1552	G	1	G	1
GRMZM2G013761B	1553	T	1	T	1
GRMZM2G013761B	1554	T	1	T	1
GRMZM2G013761B	1555	C	1	C	1
GRMZM2G013761B	1556	A	1	A	1
GRMZM2G013761B	1557	G	1	G	1
GRMZM2G013761B	1558	T	1	T	1
GRMZM2G013761B	1559	A	1	A	1
GRMZM2G013761B	1560	G	1	G	1
GRMZM2G013761B	1561	T	1	T	1
GRMZM2G013761B	1562	T	1	T	1
GRMZM2G013761B	1563	T	1	T	1
GRMZM2G013761B	1564	A	1	A	1
GRMZM2G013761B	1565	G	1	G	1
GRMZM2G013761B	1566	G	1	G	1
GRMZM2G013761B	1567	A	1	A	1
GRMZM2G013761B	1568	G	1	G	1
GRMZM2G013761B	1569	T	1	T	1
GRMZM2G013761B	1570	T	1	T	1
GRMZM2G013761B	1571	A	1	A	1
GRMZM2G013761B	1572	T	1	T	1
GRMZM2G013761B	1573	G	1	G	1
GRMZM2G013761B	1574	A	1	A	1
GRMZM2G013761B	1575	T	1	T	1
GRMZM2G013761B	1576	T	1	T	1
GRMZM2G013761B	1577	T	1	T	1
GRMZM2G013761B	1578	T	1	T	1
GRMZM2G013761B	1579	T	1	T	1
GRMZM2G013761B	1580	C	1	C	1
GRMZM2G013761B	1581	C	1	C	1
GRMZM2G013761B	1582	A	1	A	1
GRMZM2G013761B	1583	A	1	A	1
GRMZM2G013761B	1584	G	1	G	1
GRMZM2G013761B	1585	T	1	T	1
GRMZM2G013761B	1586	C	1	C	1
GRMZM2G013761B	1587	C	1	C	1
GRMZM2G013761B	1588	A	1	A	1
GRMZM2G013761B	1589	G	1	G	1
GRMZM2G013761B	1590	T	1	T	1
GRMZM2G013761B	1591	T	1	T	1
GRMZM2G013761B	1592	T	1	T	1
GRMZM2G013761B	1593	C	1	C	1
GRMZM2G013761B	1594	A	1	A	1
GRMZM2G013761B	1595	G	1	G	1
GRMZM2G013761B	1596	A	1	A	1
GRMZM2G013761B	1597	A	1	A	1
GRMZM2G013761B	1598	T	1	T	1
GRMZM2G013761B	1599	C	1	C	1
GRMZM2G013761B	1600	T	1	T	1
GRMZM2G013761B	1601	G	1	G	1
GRMZM2G013761B	2140	C	1	C	1
GRMZM2G013761B	2141	T	1	T	1
GRMZM2G013761B	2142	G	1	G	1
GRMZM2G013761B	2143	T	1	T	1
GRMZM2G013761B	2144	C	1	C	1
GRMZM2G013761B	2145	T	1	T	1
GRMZM2G013761B	2146	A	1	A	1
GRMZM2G013761B	2147	C	1	C	1
GRMZM2G013761B	2148	A	1	A	1
GRMZM2G013761B	2149	T	1	T	1
GRMZM2G013761B	2150	G	1	G	1
GRMZM2G013761B	2151	T	1	T	1
GRMZM2G013761B	2152	T	1	T	1
GRMZM2G013761B	2153	T	1	T	1
GRMZM2G013761B	2154	T	1	T	1
GRMZM2G013761B	2155	T	1	T	1
GRMZM2G013761B	2156	G	1	G	1
GRMZM2G013761B	2157	T	1	T	1
GRMZM2G013761B	2158	G	1	G	1
GRMZM2G013761B	2159	C	1	C	1
GRMZM2G013761B	2160	A	1	A	1
GRMZM2G013761B	2161	T	1	T	1
GRMZM2G013761B	2162	G	1	G	1
GRMZM2G013761B	2163	T	1	T	1
GRMZM2G013761B	2164	C	1	C	1
GRMZM2G013761B	2165	C	1	C	1
GRMZM2G013761B	2166	G	1	G	1
GRMZM2G013761B	2167	A	1	A	1
GRMZM2G013761B	2168	G	1	G	1
GRMZM2G013761B	2169	A	1	A	1
GRMZM2G013761B	2170	A	1	A	1
GRMZM2G013761B	2171	C	1	C	1
GRMZM2G013761B	2172	A	1	A	1
GRMZM2G013761B	2173	G	1	G	1
GRMZM2G013761B	2174	T	1	T	1
GRMZM2G013761B	2175	T	1	T	1
GRMZM2G013761B	2176	G	1	G	1
GRMZM2G013761B	2177	C	1	C	1
GRMZM2G013761B	2178	T	1	T	1
GRMZM2G013761B	2179	C	1	C	1
GRMZM2G013761B	2180	G	1	G	1
GRMZM2G013761B	2181	A	1	A	1
GRMZM2G013761B	2182	C	1	C	1
GRMZM2G013761B	2183	T	1	T	1
GRMZM2G013761B	2184	T	1	T	1
GRMZM2G013761B	2185	C	1	C	1
GRMZM2G013761B	2186	T	1	T	1
GRMZM2G013761B	2187	T	1	T	1
GRMZM2G013761B	2188	C	1	C	1
GRMZM2G013761B	2189	A	1	A	1
GRMZM2G013761B	2190	T	1	T	1
GRMZM2G013761B	2191	G	1	G	1
GRMZM2G013761B	2192	A	1	A	1
GRMZM2G013761B	2193	A	1	A	1
GRMZM2G013761B	2194	T	1	T	1
GRMZM2G013761B	2195	G	1	G	1
GRMZM2G013761B	2196	A	1	A	1
GRMZM2G013761B	2197	G	1	G	1
GRMZM2G013761B	2198	G	1	G	1
GRMZM2G013761B	2199	T	1	T	1
GRMZM2G013761B	2200	G	1	G	1
GRMZM2G013761B	2201	A	1	A	1
GRMZM2G013761B	2202	T	1	T	1
GRMZM2G013761B	2203	A	1	A	1
GRMZM2G013761B	2204	G	1	G	1
GRMZM2G013761B	2205	A	1	A	1
GRMZM2G013761B	2206	C	1	C	1
GRMZM2G013761B	2207	A	1	A	1
GRMZM2G013761B	2208	T	1	T	1
GRMZM2G013761B	2209	T	1	T	1
GRMZM2G013761B	2210	A	1	A	1
GRMZM2G013761B	2211	G	1	G	1
GRMZM2G013761B	2212	T	1	T	1
GRMZM2G013761B	2213	G	1	G	1
GRMZM2G013761B	2214	G	1	G	1
GRMZM2G013761B	2215	A	1	A	1
GRMZM2G013761B	2216	T	1	T	1
GRMZM2G013761B	2217	C	1	C	1
GRMZM2G013761B	2218	A	1	A	1
GRMZM2G013761B	2219	T	1	T	1
GRMZM2G013761B	2220	G	1	G	1
GRMZM2G013761B	2221	C	1	C	1
GRMZM2G013761B	2222	A	1	A	1
GRMZM2G013761B	2223	G	1	G	1
GRMZM2G013761B	2224	G	1	G	1
GRMZM2G013761B	2225	G	1	G	1
GRMZM2G013761B	2226	T	1	T	1
GRMZM2G013761B	2227	T	1	T	1
GRMZM2G013761B	2228	G	1	G	1
GRMZM2G013761B	2229	A	1	A	1
GRMZM2G013761B	2230	G	1	G	1
GRMZM2G013761B	2231	G	1	G	1
GRMZM2G013761B	2232	G	1	G	1
GRMZM2G013761B	2233	T	1	T	1
GRMZM2G013761B	2234	G	1	G	1
GRMZM2G013761B	2235	C	1	C	1
GRMZM2G013761B	2236	T	1	T	1
GRMZM2G013761B	2237	T	1	T	1
GRMZM2G013761B	2238	C	1	C	1
GRMZM2G013761B	2368	C	1	C	1
GRMZM2G013761B	2369	A	2	A	2
GRMZM2G013761B	2370	G	5	G	5
GRMZM2G013761B	2371	G	5	G	5
GRMZM2G013761B	2372	A	7	A	7
GRMZM2G013761B	2373	A	7	A	7
GRMZM2G013761B	2374	A	7	A	7
GRMZM2G013761B	2375	A	7	A	7
GRMZM2G013761B	2376	G	7	G	7
GRMZM2G013761B	2377	A	7	A	7
GRMZM2G013761B	2378	T	7	T	7
GRMZM2G013761B	2379	G	10	G	10
GRMZM2G013761B	2380	G	10	G	10
GRMZM2G013761B	2381	A	10	A	10
GRMZM2G013761B	2382	A	10	A	10
GRMZM2G013761B	2383	T	10	T	10
GRMZM2G013761B	2384	G	12	G	12
GRMZM2G013761B	2385	G	14	G	14
GRMZM2G013761B	2386	C	14	C	14
GRMZM2G013761B	2387	C	16	C	16
GRMZM2G013761B	2388	A	16	A	16
GRMZM2G013761B	2389	C	16	C	16
GRMZM2G013761B	2390	A	17	A	17
GRMZM2G013761B	2391	C	21	C	21
GRMZM2G013761B	2392	C	22	C	22
GRMZM2G013761B	2393	A	26	A	26
GRMZM2G013761B	2394	G	26	G	26
GRMZM2G013761B	2395	T	26	T	26
GRMZM2G013761B	2396	G	27	G	27
GRMZM2G013761B	2397	T	27	T	27
GRMZM2G013761B	2398	C	29	C	29
GRMZM2G013761B	2399	G	29	G	29
GRMZM2G013761B	2400	A	30	A	30
GRMZM2G013761B	2401	G	30	G	30
GRMZM2G013761B	2402	A	30	A	30
GRMZM2G013761B	2403	C	32	C	32
GRMZM2G013761B	2404	T	33	T	33
GRMZM2G013761B	2405	T	33	T	33
GRMZM2G013761B	2406	G	33	G	33
GRMZM2G013761B	2407	A	33	A	33
GRMZM2G013761B	2408	T	33	T	33
GRMZM2G013761B	2409	T	33	T	33
GRMZM2G013761B	2410	T	34	T	34
GRMZM2G013761B	2411	C	34	C	34
GRMZM2G013761B	2412	A	34	A	34
GRMZM2G013761B	2413	T	37	T	37
GRMZM2G013761B	2414	A	37	A	37
GRMZM2G013761B	2415	T	37	T	37
GRMZM2G013761B	2416	A	37	A	37
GRMZM2G013761B	2417	T	38	T	38
GRMZM2G013761B	2418	A	38	A	38
GRMZM2G013761B	2419	T	40	T	40
GRMZM2G013761B	2420	T	41	T	41
GRMZM2G013761B	2421	T	41	T	41
GRMZM2G013761B	2422	A	41	A	41
GRMZM2G013761B	2423	G	41	G	41
GRMZM2G013761B	2424	T	41	T	41
GRMZM2G013761B	2425	T	41	T	41
GRMZM2G013761B	2426	A	41	A	41
GRMZM2G013761B	2427	G	41	G	41
GRMZM2G013761B	2428	G	42	G	42
GRMZM2G013761B	2429	C	47	C	47
GRMZM2G013761B	2430	A	47	A	47
GRMZM2G013761B	2431	C	57	C	57
GRMZM2G013761B	2432	A	57	A	57
GRMZM2G013761B	2433	A	58	A	58
GRMZM2G013761B	2434	C	59	C	59
GRMZM2G013761B	2435	G	62	G	62
GRMZM2G013761B	2436	A	63	A	63
GRMZM2G013761B	2437	T	67	T	67
GRMZM2G013761B	2438	A	69	A	69
GRMZM2G013761B	2439	G	69	G	69
GRMZM2G013761B	2440	C	69	C	69
GRMZM2G013761B	2441	G	69	G	69
GRMZM2G013761B	2442	C	73	C	73
GRMZM2G013761B	2443	A	75	A	75
GRMZM2G013761B	2444	A	76	A	76
GRMZM2G013761B	2445	A	76	A	76
GRMZM2G013761B	2446	C	76	C	76
GRMZM2G013761B	2447	A	78	A	78
GRMZM2G013761B	2448	G	80	G	80
GRMZM2G013761B	2449	T	81	T	81
GRMZM2G013761B	2450	T	82	T	82
GRMZM2G013761B	2451	G	82	G	82
GRMZM2G013761B	2452	A	82	A	82
GRMZM2G013761B	2453	T	82	T	82
GRMZM2G013761B	2454	G	82	G	82	T
GRMZM2G013761B	2455	A	83	A	83
GRMZM2G013761B	2456	C	83	C	83
GRMZM2G013761B	2457	C	84	C	84
GRMZM2G013761B	2458	A	85	A	85
GRMZM2G013761B	2459	A	86	A	86
GRMZM2G013761B	2460	A	88	A	88
GRMZM2G013761B	2461	T	88	T	88
GRMZM2G013761B	2462	T	88	T	88
GRMZM2G013761B	2463	T	89	T	89
GRMZM2G013761B	2464	G	89	G	89
GRMZM2G013761B	2465	T	90	T	90
GRMZM2G013761B	2466	C	90	C	90
GRMZM2G013761B	2467	A	90	A	90
GRMZM2G013761B	2468	A	89	A	89
GRMZM2G013761B	2469	T	87	T	87
GRMZM2G013761B	2470	T	89	T	89
GRMZM2G013761B	2471	A	87	A	87
GRMZM2G013761B	2472	G	87	G	87
GRMZM2G013761B	2473	T	87	T	87
GRMZM2G013761B	2474	A	87	A	87
GRMZM2G013761B	2475	T	88	T	88
GRMZM2G013761B	2476	T	88	T	88
GRMZM2G013761B	2477	T	89	T	89
GRMZM2G013761B	2478	T	86	T	86
GRMZM2G013761B	2479	A	86	A	86
GRMZM2G013761B	2480	G	87	G	87
GRMZM2G013761B	2481	T	87	T	87
GRMZM2G013761B	2482	T	87	T	87
GRMZM2G013761B	2483	T	86	T	86
GRMZM2G013761B	2484	G	84	G	84
GRMZM2G013761B	2485	G	86	G	86
GRMZM2G013761B	2486	A	86	A	86
GRMZM2G013761B	2487	T	87	T	87
GRMZM2G013761B	2488	A	89	A	89
GRMZM2G013761B	2489	T	89	T	89
GRMZM2G013761B	2490	A	89	A	89
GRMZM2G013761B	2491	G	89	G	89
GRMZM2G013761B	2492	A	85	A	85
GRMZM2G013761B	2493	G	85	G	85
GRMZM2G013761B	2494	T	86	T	86
GRMZM2G013761B	2495	A	85	A	85
GRMZM2G013761B	2496	C	88	C	88	T
GRMZM2G013761B	2497	G	88	G	88
GRMZM2G013761B	2498	C	90	C	90
GRMZM2G013761B	2499	T	89	T	89
GRMZM2G013761B	2500	T	89	T	89
GRMZM2G013761B	2501	A	89	A	89
GRMZM2G013761B	2502	T	88	T	88
GRMZM2G013761B	2503	G	87	G	87
GRMZM2G013761B	2504	C	87	C	87
GRMZM2G013761B	2505	A	87	A	87
GRMZM2G013761B	2506	T	87	T	87
GRMZM2G013761B	2507	G	88	G	88
GRMZM2G013761B	2508	A	88	A	88
GRMZM2G013761B	2509	G	88	G	88
GRMZM2G013761B	2510	C	88	C	88
GRMZM2G013761B	2511	T	88	T	88
GRMZM2G013761B	2512	A	86	A	86
GRMZM2G013761B	2513	T	86	T	86
GRMZM2G013761B	2514	T	86	T	86
GRMZM2G013761B	2515	T	86	T	86
GRMZM2G013761B	2516	C	85	C	85
GRMZM2G013761B	2517	A	85	A	85
GRMZM2G013761B	2518	C	83	C	83
GRMZM2G013761B	2519	A	82	A	82
GRMZM2G013761B	2520	A	82	A	82
GRMZM2G013761B	2521	T	82	T	82
GRMZM2G013761B	2522	G	82	G	82
GRMZM2G013761B	2523	T	84	T	84
GRMZM2G013761B	2524	T	89	T	89
GRMZM2G013761B	2525	T	90	T	90
GRMZM2G013761B	2526	A	90	A	90
GRMZM2G013761B	2527	T	89	T	89
GRMZM2G013761B	2528	T	84	T	84
GRMZM2G013761B	2529	T	84	T	84
GRMZM2G013761B	2530	A	75	A	75
GRMZM2G013761B	2531	T	75	T	75
GRMZM2G013761B	2532	G	75	G	75
GRMZM2G013761B	2533	A	74	A	74
GRMZM2G013761B	2534	G	71	G	71
GRMZM2G013761B	2535	A	70	A	70
GRMZM2G013761B	2536	T	66	T	66
GRMZM2G013761B	2537	A	65	A	65
GRMZM2G013761B	2538	T	67	T	67
GRMZM2G013761B	2539	A	68	A	68
GRMZM2G013761B	2540	T	68	T	68
GRMZM2G013761B	2541	A	64	A	64
GRMZM2G013761B	2542	A	62	A	62
GRMZM2G013761B	2543	T	63	T	63
GRMZM2G013761B	2544	G	64	G	64
GRMZM2G013761B	2545	G	64	G	64
GRMZM2G013761B	2546	T	62	T	62
GRMZM2G013761B	2547	A	62	A	62
GRMZM2G013761B	2548	A	61	A	61
GRMZM2G013761B	2549	T	61	T	61
GRMZM2G013761B	2550	T	61	T	61
GRMZM2G013761B	2551	T	62	T	62
GRMZM2G013761B	2552	A	62	A	62
GRMZM2G013761B	2553	G	62	G	62
GRMZM2G013761B	2554	A	61	A	61
GRMZM2G013761B	2555	A	62	A	62
GRMZM2G013761B	2556	T	62	T	62
GRMZM2G013761B	2557	G	61	G	61
GRMZM2G013761B	2558	A	63	A	63
GRMZM2G013761B	2559	T	63	T	63
GRMZM2G013761B	2560	A	63	A	63
GRMZM2G013761B	2561	T	64	T	64
GRMZM2G013761B	2562	C	63	C	63
GRMZM2G013761B	2563	A	63	A	63
GRMZM2G013761B	2564	T	62	T	62
GRMZM2G013761B	2565	C	62	C	62
GRMZM2G013761B	2566	C	61	C	61
GRMZM2G013761B	2567	T	61	T	61
GRMZM2G013761B	2568	A	60	A	60
GRMZM2G013761B	2569	C	60	C	60
GRMZM2G013761B	2570	T	61	T	61
GRMZM2G013761B	2571	T	61	T	61
GRMZM2G013761B	2572	T	61	T	61
GRMZM2G013761B	2573	C	61	C	61
GRMZM2G013761B	2574	A	60	A	60
GRMZM2G013761B	2575	T	62	T	62
GRMZM2G013761B	2576	A	61	A	61
GRMZM2G013761B	2577	T	61	T	61
GRMZM2G013761B	2578	A	62	A	62
GRMZM2G013761B	2579	T	62	T	62
GRMZM2G013761B	2580	T	65	T	65
GRMZM2G013761B	2581	T	67	T	67
GRMZM2G013761B	2582	G	66	G	66
GRMZM2G013761B	2583	A	70	A	70
GRMZM2G013761B	2584	T	70	T	70
GRMZM2G013761B	2585	G	68	G	68
GRMZM2G013761B	2586	G	67	G	67
GRMZM2G013761B	2587	A	65	A	65
GRMZM2G013761B	2588	C	64	C	64
GRMZM2G013761B	2589	A	60	A	60
GRMZM2G013761B	2590	T	59	T	59
GRMZM2G013761B	2591	C	61	C	61
GRMZM2G013761B	2592	A	62	A	62
GRMZM2G013761B	2593	C	66	C	66
GRMZM2G013761B	2594	A	71	A	71
GRMZM2G013761B	2595	T	69	T	69
GRMZM2G013761B	2596	A	68	A	68
GRMZM2G013761B	2597	T	67	T	67
GRMZM2G013761B	2598	G	71	G	71
GRMZM2G013761B	2599	C	72	C	72
GRMZM2G013761B	2600	A	73	A	73
GRMZM2G013761B	2601	T	72	T	72
GRMZM2G013761B	2602	C	74	C	74
GRMZM2G013761B	2603	T	74	T	74
GRMZM2G013761B	2604	A	74	A	74
GRMZM2G013761B	2605	G	75	G	75
GRMZM2G013761B	2606	A	74	A	74
GRMZM2G013761B	2607	T	75	T	75
GRMZM2G013761B	2608	T	74	T	74
GRMZM2G013761B	2609	T	74	T	74
GRMZM2G013761B	2610	T	74	T	74
GRMZM2G013761B	2611	T	73	T	73
GRMZM2G013761B	2612	C	74	C	74
GRMZM2G013761B	2613	T	74	T	74
GRMZM2G013761B	2614	C	75	C	75
GRMZM2G013761B	2615	C	78	C	78
GRMZM2G013761B	2616	A	80	A	80
GRMZM2G013761B	2617	A	84	A	84
GRMZM2G013761B	2618	G	86	G	86
GRMZM2G013761B	2619	T	86	T	86
GRMZM2G013761B	2620	T	87	T	87
GRMZM2G013761B	2621	T	87	T	87
GRMZM2G013761B	2622	C	85	C	85	T
GRMZM2G013761B	2623	A	80	A	80
GRMZM2G013761B	2624	G	79	G	79
GRMZM2G013761B	2625	C	80	C	80
GRMZM2G013761B	2626	A	81	A	81
GRMZM2G013761B	2627	T	83	T	83
GRMZM2G013761B	2628	G	83	G	83
GRMZM2G013761B	2629	T	82	T	82
GRMZM2G013761B	2630	A	83	A	83
GRMZM2G013761B	2631	G	83	G	83
GRMZM2G013761B	2632	T	85	T	85
GRMZM2G013761B	2633	A	89	A	89
GRMZM2G013761B	2634	C	91	C	91
GRMZM2G013761B	2635	A	91	A	91
GRMZM2G013761B	2636	T	94	T	94
GRMZM2G013761B	2637	A	93	A	93
GRMZM2G013761B	2638	G	94	G	94
GRMZM2G013761B	2639	G	94	G	94
GRMZM2G013761B	2640	A	94	A	94
GRMZM2G013761B	2641	C	96	C	96
GRMZM2G013761B	2642	T	94	T	94
GRMZM2G013761B	2643	A	93	A	93
GRMZM2G013761B	2644	G	93	G	93
GRMZM2G013761B	2645	G	94	G	94
GRMZM2G013761B	2646	T	96	T	96
GRMZM2G013761B	2647	G	97	G	97
GRMZM2G013761B	2648	T	96	T	96
GRMZM2G013761B	2649	C	96	C	96
GRMZM2G013761B	2650	G	95	G	95
GRMZM2G013761B	2651	A	95	A	95
GRMZM2G013761B	2652	T	97	T	97
GRMZM2G013761B	2653	C	100	C	100
GRMZM2G013761B	2654	C	104	C	104
GRMZM2G013761B	2655	G	103	G	103
GRMZM2G013761B	2656	G	104	G	104
GRMZM2G013761B	2657	A	102	A	102
GRMZM2G013761B	2658	T	101	T	101
GRMZM2G013761B	2659	T	103	T	103
GRMZM2G013761B	2660	G	102	G	102
GRMZM2G013761B	2661	T	103	T	103
GRMZM2G013761B	2662	G	104	G	104
GRMZM2G013761B	2663	G	106	G	106
GRMZM2G013761B	2664	C	107	C	107
GRMZM2G013761B	2665	A	111	A	111	G
GRMZM2G013761B	2666	C	111	C	111
GRMZM2G013761B	2667	C	111	C	111
GRMZM2G013761B	2668	C	109	C	109
GRMZM2G013761B	2669	G	110	G	110
GRMZM2G013761B	2670	A	110	A	110
GRMZM2G013761B	2671	C	110	C	110
GRMZM2G013761B	2672	G	110	G	110
GRMZM2G013761B	2673	A	111	A	111
GRMZM2G013761B	2674	G	109	G	109
GRMZM2G013761B	2675	G	110	G	110
GRMZM2G013761B	2676	T	110	T	110
GRMZM2G013761B	2677	G	109	G	109
GRMZM2G013761B	2678	G	109	G	109
GRMZM2G013761B	2679	G	107	G	107
GRMZM2G013761B	2680	G	106	G	106
GRMZM2G013761B	2681	G	108	G	108
GRMZM2G013761B	2682	C	105	C	105
GRMZM2G013761B	2683	A	103	A	103	G
GRMZM2G013761B	2684	T	104	T	104
GRMZM2G013761B	2685	C	104	C	104
GRMZM2G013761B	2686	G	106	G	106
GRMZM2G013761B	2687	T	106	T	106
GRMZM2G013761B	2688	T	106	T	106
GRMZM2G013761B	2689	T	106	T	106
GRMZM2G013761B	2690	G	104	G	104
GRMZM2G013761B	2691	A	103	A	103
GRMZM2G013761B	2692	G	98	G	98
GRMZM2G013761B	2693	A	93	A	93
GRMZM2G013761B	2694	G	92	G	92
GRMZM2G013761B	2695	G	92	G	92
GRMZM2G013761B	2696	G	93	G	93
GRMZM2G013761B	2697	C	91	C	91
GRMZM2G013761B	2698	C	91	C	91
GRMZM2G013761B	2699	G	91	G	91
GRMZM2G013761B	2700	A	91	A	91
GRMZM2G013761B	2701	T	89	T	89
GRMZM2G013761B	2702	G	89	G	89
GRMZM2G013761B	2703	A	89	A	89
GRMZM2G013761B	2704	G	88	G	88
GRMZM2G013761B	2705	G	88	G	88
GRMZM2G013761B	2706	T	88	T	88
GRMZM2G013761B	2707	G	88	G	88
GRMZM2G013761B	2708	A	88	A	88
GRMZM2G013761B	2709	T	88	T	88
GRMZM2G013761B	2710	C	88	C	88
GRMZM2G013761B	2711	T	87	T	87
GRMZM2G013761B	2712	T	87	T	87
GRMZM2G013761B	2713	C	86	C	86
GRMZM2G013761B	2714	G	84	G	84	-
GRMZM2G013761B	2715	A	82	A	82	-
GRMZM2G013761B	2716	G	78	G	78	-
GRMZM2G013761B	2717	G	76	G	76	-
GRMZM2G013761B	2718	A	76	A	76	-
GRMZM2G013761B	2719	G	75	G	75	-
GRMZM2G013761B	2720	G	75	G	75	-
GRMZM2G013761B	2721	A	75	A	75	-
GRMZM2G013761B	2722	G	75	G	75	-
GRMZM2G013761B	2723	G	75	G	75	-
[truncated: 2,556 more rows]

## Sheet: Sheet4
gene-name	position	ref	total-mapped	mapped-base	num	A-homologue ref
GRMZM2G356718B	10	A	2	A	2
GRMZM2G356718B	11	A	2	A	2
GRMZM2G356718B	12	C	2	C	2
GRMZM2G356718B	13	C	3	C	3
GRMZM2G356718B	14	C	4	C	4
GRMZM2G356718B	15	T	4	T	4
GRMZM2G356718B	16	C	4	C	4
GRMZM2G356718B	17	G	4	G	4
GRMZM2G356718B	18	C	4	C	4
GRMZM2G356718B	19	A	4	A	4
GRMZM2G356718B	20	C	4	C	4
GRMZM2G356718B	21	T	4	T	4
GRMZM2G356718B	22	A	4	A	4
GRMZM2G356718B	23	C	6	C	6
GRMZM2G356718B	24	T	6	T	6
GRMZM2G356718B	25	T	6	T	6
GRMZM2G356718B	26	C	6	C	6
GRMZM2G356718B	27	G	6	G	6
GRMZM2G356718B	28	T	6	T	6
GRMZM2G356718B	29	C	6	C	6
GRMZM2G356718B	30	A	6	A	6
GRMZM2G356718B	31	A	6	A	6
GRMZM2G356718B	32	G	6	G	6
GRMZM2G356718B	33	G	6	G	6
GRMZM2G356718B	34	A	6	A	6
GRMZM2G356718B	35	G	6	G	6
GRMZM2G356718B	36	G	6	G	6
GRMZM2G356718B	37	T	6	T	6
GRMZM2G356718B	38	G	6	G	6
GRMZM2G356718B	39	G	6	G	6
GRMZM2G356718B	40	T	6	T	6
GRMZM2G356718B	41	C	6	C	6
GRMZM2G356718B	42	A	7	A	7
GRMZM2G356718B	43	A	7	A	7
GRMZM2G356718B	44	A	7	A	7
GRMZM2G356718B	45	G	7	G	7
GRMZM2G356718B	46	G	7	G	7
GRMZM2G356718B	47	C	7	C	7
GRMZM2G356718B	48	A	7	A	7
GRMZM2G356718B	49	T	7	T	7
GRMZM2G356718B	50	C	7	C	7
GRMZM2G356718B	51	A	7	A	7
GRMZM2G356718B	52	A	7	A	7
GRMZM2G356718B	53	C	7	C	7
GRMZM2G356718B	54	G	7	G	7
GRMZM2G356718B	55	A	7	A	7
GRMZM2G356718B	56	G	7	G	7
GRMZM2G356718B	57	A	7	A	7
GRMZM2G356718B	58	G	7	G	7
GRMZM2G356718B	59	C	10	C	10
GRMZM2G356718B	60	G	10	G	10
GRMZM2G356718B	61	A	10	A	10
GRMZM2G356718B	62	C	11	C	11
GRMZM2G356718B	63	C	11	C	11
GRMZM2G356718B	64	T	12	T	12
GRMZM2G356718B	65	C	12	C	12
GRMZM2G356718B	66	C	14	C	14
GRMZM2G356718B	67	A	15	A	15
GRMZM2G356718B	68	A	15	A	15
GRMZM2G356718B	69	G	15	G	15
GRMZM2G356718B	70	G	15	G	15
GRMZM2G356718B	71	A	15	A	15	C
GRMZM2G356718B	72	T	15	T	15
GRMZM2G356718B	73	C	15	C	15
GRMZM2G356718B	74	C	15	C	15
GRMZM2G356718B	75	A	15	A	15
GRMZM2G356718B	76	C	18	C	18
GRMZM2G356718B	77	T	19	T	19
GRMZM2G356718B	78	A	19	A	19
GRMZM2G356718B	79	G	20	G	20
GRMZM2G356718B	80	A	20	A	20
GRMZM2G356718B	81	C	21	C	21
GRMZM2G356718B	82	G	22	G	22
GRMZM2G356718B	83	T	22	T	22
GRMZM2G356718B	84	G	22	G	22
GRMZM2G356718B	85	G	22	G	22
GRMZM2G356718B	86	A	22	A	22
GRMZM2G356718B	87	T	22	T	22
GRMZM2G356718B	88	C	23	C	23
GRMZM2G356718B	89	A	23	A	23
GRMZM2G356718B	90	A	23	A	23
GRMZM2G356718B	91	A	23	A	23
GRMZM2G356718B	92	G	23	G	23
GRMZM2G356718B	93	T	24	T	24
GRMZM2G356718B	94	C	24	C	24
GRMZM2G356718B	95	T	24	T	24
GRMZM2G356718B	96	T	24	T	24
GRMZM2G356718B	97	C	24	C	24
GRMZM2G356718B	98	G	24	G	24
GRMZM2G356718B	99	C	24	C	24
GRMZM2G356718B	100	C	24	C	24
GRMZM2G356718B	101	A	24	A	24
GRMZM2G356718B	102	C	25	C	25
GRMZM2G356718B	103	G	25	G	25
GRMZM2G356718B	104	C	25	C	25
GRMZM2G356718B	105	A	25	A	25
GRMZM2G356718B	106	C	25	C	25
GRMZM2G356718B	107	A	25	A	25
GRMZM2G356718B	108	A	25	A	25
GRMZM2G356718B	109	C	23	C	23
GRMZM2G356718B	110	G	23	G	23
GRMZM2G356718B	111	C	23	C	23
GRMZM2G356718B	112	C	22	C	22
GRMZM2G356718B	113	C	21	C	21
GRMZM2G356718B	114	A	23	A	23
GRMZM2G356718B	115	C	23	C	23
GRMZM2G356718B	116	G	23	G	23
GRMZM2G356718B	117	A	23	A	23
GRMZM2G356718B	118	G	23	G	23
GRMZM2G356718B	119	C	23	C	23
GRMZM2G356718B	120	G	23	G	23
GRMZM2G356718B	121	C	23	C	23
GRMZM2G356718B	122	A	21	A	21
GRMZM2G356718B	123	T	23	T	23
GRMZM2G356718B	124	C	23	C	23
GRMZM2G356718B	125	A	23	A	23
GRMZM2G356718B	126	C	25	C	25
GRMZM2G356718B	127	C	29	C	29
GRMZM2G356718B	128	A	29	A	29
GRMZM2G356718B	129	A	29	A	29
GRMZM2G356718B	130	G	29	G	29
GRMZM2G356718B	131	C	31	C	31
GRMZM2G356718B	132	T	33	T	33
GRMZM2G356718B	133	C	34	C	34
GRMZM2G356718B	134	G	40	G	40
GRMZM2G356718B	135	A	42	A	42
GRMZM2G356718B	136	G	42	G	42
GRMZM2G356718B	137	A	42	A	42
GRMZM2G356718B	138	A	42	A	42
GRMZM2G356718B	139	C	42	C	42
GRMZM2G356718B	140	A	42	A	42
GRMZM2G356718B	141	T	41	T	41
GRMZM2G356718B	142	G	41	G	41
GRMZM2G356718B	143	T	41	T	41
GRMZM2G356718B	144	G	41	G	41
GRMZM2G356718B	145	C	42	C	42
GRMZM2G356718B	146	T	43	T	43
GRMZM2G356718B	147	G	45	G	45
GRMZM2G356718B	148	G	47	G	47
GRMZM2G356718B	149	C	47	C	47
GRMZM2G356718B	150	G	47	G	47
GRMZM2G356718B	151	G	50	G	50
GRMZM2G356718B	152	A	51	A	51
GRMZM2G356718B	153	T	51	T	51
GRMZM2G356718B	154	C	51	C	51
GRMZM2G356718B	155	T	51	T	51
GRMZM2G356718B	156	G	51	G	51
GRMZM2G356718B	157	G	51	G	51
GRMZM2G356718B	158	C	48	C	48
GRMZM2G356718B	159	A	48	A	48
GRMZM2G356718B	160	C	48	C	48
GRMZM2G356718B	161	C	47	C	47
GRMZM2G356718B	162	T	47	T	47
GRMZM2G356718B	163	C	46	C	46
GRMZM2G356718B	164	A	47	A	47
GRMZM2G356718B	165	C	47	C	47
GRMZM2G356718B	166	T	46	T	46
GRMZM2G356718B	167	C	48	C	48
GRMZM2G356718B	168	G	48	G	48	A
GRMZM2G356718B	169	C	48	C	48
GRMZM2G356718B	170	A	48	A	48
GRMZM2G356718B	171	A	48	A	48
GRMZM2G356718B	172	G	48	G	48
GRMZM2G356718B	173	A	48	A	48
GRMZM2G356718B	174	A	48	A	48
GRMZM2G356718B	175	G	45	G	45
GRMZM2G356718B	176	C	44	C	44
GRMZM2G356718B	177	A	44	A	44
GRMZM2G356718B	178	G	43	G	43
GRMZM2G356718B	216	C	36	C	36
GRMZM2G356718B	229	C	28	T	28
GRMZM2G356718B	232	T	23	A	23
GRMZM2G356718B	241	T	15	A	15
GRMZM2G356718B	243	A	15	C	15
GRMZM2G356718B	244	T	14	T	14
GRMZM2G356718B	251	C	5	G	5
GRMZM2G356718B	252	G	5	G	5
GRMZM2G356718B	264	A	2	A	2
GRMZM2G356718B	265	T	2	C	2
GRMZM2G356718B	283	T	1	T	1
GRMZM2G356718B	284	C	1	C	1
GRMZM2G356718B	285	T	1	T	1
GRMZM2G356718B	286	C	1	C	1
GRMZM2G356718B	287	T	1	T	1
GRMZM2G356718B	288	A	1	A	1
GRMZM2G356718B	289	T	1	T	1
GRMZM2G356718B	290	T	1	T	1
GRMZM2G356718B	291	T	1	T	1
GRMZM2G356718B	292	T	1	T	1
GRMZM2G356718B	293	A	1	A	1
GRMZM2G356718B	294	A	1	A	1
GRMZM2G356718B	295	T	1	T	1
GRMZM2G356718B	296	T	1	T	1
GRMZM2G356718B	297	T	1	T	1
GRMZM2G356718B	298	G	1	G	1
GRMZM2G356718B	299	A	1	A	1
GRMZM2G356718B	300	T	1	T	1
GRMZM2G356718B	301	C	1	C	1
GRMZM2G356718B	302	T	1	T	1
GRMZM2G356718B	303	C	1	C	1
GRMZM2G356718B	304	T	1	T	1
GRMZM2G356718B	305	G	1	G	1
GRMZM2G356718B	306	T	1	T	1
GRMZM2G356718B	307	T	1	T	1
GRMZM2G356718B	308	T	1	T	1
GRMZM2G356718B	309	T	1	T	1
GRMZM2G356718B	310	A	1	A	1
GRMZM2G356718B	311	G	1	G	1
GRMZM2G356718B	312	T	1	T	1
GRMZM2G356718B	313	T	1	T	1
GRMZM2G356718B	314	T	1	T	1
GRMZM2G356718B	315	G	1	G	1
GRMZM2G356718B	316	A	1	A	1
GRMZM2G356718B	317	T	1	T	1
GRMZM2G356718B	318	A	1	A	1	C
GRMZM2G356718B	319	T	1	T	1
GRMZM2G356718B	320	T	1	T	1
GRMZM2G356718B	321	T	1	T	1
GRMZM2G356718B	322	G	1	G	1
GRMZM2G356718B	323	T	1	T	1
GRMZM2G356718B	324	T	1	T	1
GRMZM2G356718B	325	T	1	T	1
GRMZM2G356718B	326	A	1	A	1
GRMZM2G356718B	327	G	1	G	1
GRMZM2G356718B	328	T	1	T	1
GRMZM2G356718B	329	T	1	T	1
GRMZM2G356718B	330	T	1	T	1
GRMZM2G356718B	331	G	1	G	1
GRMZM2G356718B	332	A	1	A	1
GRMZM2G356718B	333	T	1	T	1
GRMZM2G356718B	334	T	1	T	1
GRMZM2G356718B	335	T	1	T	1
GRMZM2G356718B	336	T	1	T	1
GRMZM2G356718B	337	T	1	T	1
GRMZM2G356718B	338	A	1	A	1
GRMZM2G356718B	339	A	1	A	1
GRMZM2G356718B	340	G	1	G	1
GRMZM2G356718B	341	T	1	T	1
GRMZM2G356718B	342	G	1	G	1
GRMZM2G356718B	343	T	1	T	1
GRMZM2G356718B	344	T	1	T	1
GRMZM2G356718B	345	C	1	C	1
GRMZM2G356718B	346	T	1	T	1
GRMZM2G356718B	347	C	1	C	1
GRMZM2G356718B	348	T	1	T	1
GRMZM2G356718B	349	T	1	T	1
GRMZM2G356718B	350	T	1	T	1
GRMZM2G356718B	351	T	1	T	1
GRMZM2G356718B	352	A	1	A	1
GRMZM2G356718B	353	C	1	C	1
GRMZM2G356718B	354	T	1	T	1
GRMZM2G356718B	355	G	2	G	2
GRMZM2G356718B	356	A	2	A	2
GRMZM2G356718B	357	A	2	A	2
GRMZM2G356718B	358	T	2	T	2
GRMZM2G356718B	359	G	2	G	2
GRMZM2G356718B	360	G	2	G	2
GRMZM2G356718B	361	A	2	A	2
GRMZM2G356718B	362	G	2	G	2
GRMZM2G356718B	363	A	2	A	2
GRMZM2G356718B	364	T	2	T	2
GRMZM2G356718B	365	G	2	G	2
GRMZM2G356718B	366	C	2	C	2
GRMZM2G356718B	367	A	2	A	2
GRMZM2G356718B	368	T	2	T	2
GRMZM2G356718B	369	G	4	G	4
GRMZM2G356718B	370	A	4	A	4
GRMZM2G356718B	371	T	5	T	5
GRMZM2G356718B	372	T	5	T	5
GRMZM2G356718B	373	A	5	A	5
GRMZM2G356718B	374	A	5	A	5
GRMZM2G356718B	375	T	5	T	5
GRMZM2G356718B	376	G	5	G	5
GRMZM2G356718B	377	A	5	A	5
GRMZM2G356718B	378	A	5	A	5
GRMZM2G356718B	379	G	5	G	5
GRMZM2G356718B	380	C	5	C	5
GRMZM2G356718B	381	G	7	G	7
GRMZM2G356718B	382	C	6	C	6
GRMZM2G356718B	383	A	6	A	6
GRMZM2G356718B	384	C	6	C	6
GRMZM2G356718B	385	A	6	A	6
GRMZM2G356718B	386	C	8	C	8
GRMZM2G356718B	387	T	10	T	10
GRMZM2G356718B	388	G	10	G	10
GRMZM2G356718B	389	C	12	C	12
GRMZM2G356718B	390	A	15	A	15
GRMZM2G356718B	391	C	15	C	15
GRMZM2G356718B	392	A	16	A	16
GRMZM2G356718B	393	A	16	A	16
GRMZM2G356718B	394	C	16	C	16
GRMZM2G356718B	395	G	16	G	16
GRMZM2G356718B	396	A	16	A	16
GRMZM2G356718B	397	G	16	G	16
GRMZM2G356718B	398	T	16	T	16
GRMZM2G356718B	399	A	16	A	16
GRMZM2G356718B	400	C	16	C	16
GRMZM2G356718B	401	A	16	A	16
GRMZM2G356718B	402	A	16	A	16
GRMZM2G356718B	403	T	16	T	16
GRMZM2G356718B	404	C	17	C	17
GRMZM2G356718B	405	T	17	T	17
GRMZM2G356718B	406	A	17	A	17
GRMZM2G356718B	407	T	17	T	17	-
GRMZM2G356718B	408	A	17	A	17	-
GRMZM2G356718B	409	C	17	C	17	-
GRMZM2G356718B	410	T	17	T	17
GRMZM2G356718B	411	A	17	A	17
GRMZM2G356718B	412	C	17	C	17
GRMZM2G356718B	413	T	17	T	17
GRMZM2G356718B	414	A	17	A	17
GRMZM2G356718B	415	C	17	C	17
GRMZM2G356718B	416	A	17	A	17
GRMZM2G356718B	417	C	17	C	17
GRMZM2G356718B	418	C	17	C	17
GRMZM2G356718B	419	A	17	A	17
GRMZM2G356718B	420	T	18	T	18
GRMZM2G356718B	421	A	18	A	18
GRMZM2G356718B	422	A	18	A	18
GRMZM2G356718B	423	G	19	G	19
GRMZM2G356718B	424	G	19	G	19
GRMZM2G356718B	425	A	19	A	19
GRMZM2G356718B	426	A	19	A	19
GRMZM2G356718B	427	C	19	C	19
GRMZM2G356718B	428	T	19	T	19
GRMZM2G356718B	429	A	20	A	20
GRMZM2G356718B	430	T	20	T	20
GRMZM2G356718B	431	C	20	C	20
GRMZM2G356718B	432	G	22	G	22
GRMZM2G356718B	433	A	22	A	22
GRMZM2G356718B	434	G	22	G	22
GRMZM2G356718B	435	G	22	G	22
GRMZM2G356718B	436	G	22	G	22
GRMZM2G356718B	437	C	24	C	24
GRMZM2G356718B	438	G	25	G	25
GRMZM2G356718B	439	T	25	T	25
GRMZM2G356718B	440	C	25	C	25
GRMZM2G356718B	441	A	25	A	25
GRMZM2G356718B	442	A	25	A	25
GRMZM2G356718B	443	T	25	T	25
GRMZM2G356718B	444	C	25	C	25
GRMZM2G356718B	445	T	25	T	25
GRMZM2G356718B	446	C	25	C	25
GRMZM2G356718B	447	C	25	C	25
GRMZM2G356718B	448	A	25	A	25
GRMZM2G356718B	449	T	26	T	26
GRMZM2G356718B	450	C	26	C	26
GRMZM2G356718B	451	C	26	C	26
GRMZM2G356718B	452	G	26	G	26
GRMZM2G356718B	453	G	28	G	28
GRMZM2G356718B	458	A	27	T	27
GRMZM2G356718B	460	C	27	G	27
GRMZM2G356718B	462	C	27	T	27
GRMZM2G356718B	463	T	27	G	27
GRMZM2G356718B	465	C	27	A	27
GRMZM2G356718B	472	G	24	T	24
GRMZM2G356718B	479	T	24	A	24
GRMZM2G356718B	480	C	22	T	22
GRMZM2G356718B	481	A	22	G	22
GRMZM2G356718B	482	A	22	T	22
GRMZM2G356718B	483	T	22	C	22
GRMZM2G356718B	484	T	22	C	22
GRMZM2G356718B	485	T	20	T	20
GRMZM2G356718B	486	G	18	A	18
GRMZM2G356718B	487	G	18	C	18
GRMZM2G356718B	488	T	16	A	16
GRMZM2G356718B	489	A	13	C	13
GRMZM2G356718B	490	C	13	T	13
GRMZM2G356718B	491	T	12	G	12
GRMZM2G356718B	492	G	12	G	12
GRMZM2G356718B	493	C	12	G	12
GRMZM2G356718B	494	T	12	T	12
GRMZM2G356718B	510	T	12	T	12
GRMZM2G356718B	512	T	12	T	12
GRMZM2G356718B	514	A	12	A	12
GRMZM2G356718B	518	T	12	T	12
GRMZM2G356718B	521	C	11	C	11
GRMZM2G356718B	522	A	10	A	10
GRMZM2G356718B	525	A	10	A	10
GRMZM2G356718B	539	T	4	T	4
GRMZM2G356718B	541	A	4	A	4
GRMZM2G356718B	544	C	4	C	4
GRMZM2G356718B	545	T	4	T	4
GRMZM2G356718B	548	A	3	A	3
GRMZM2G356718B	551	A	3	A	3
GRMZM2G356718B	552	G	1	G	1
GRMZM2G356718B	553	T	1	T	1
GRMZM2G356718B	554	G	1	G	1
GRMZM2G356718B	555	T	1	T	1
GRMZM2G356718B	556	A	1	A	1
GRMZM2G356718B	557	C	1	C	1
GRMZM2G356718B	558	A	2	A	2
GRMZM2G356718B	559	C	2	C	2
GRMZM2G356718B	560	T	2	T	2
GRMZM2G356718B	561	A	2	A	2
GRMZM2G356718B	562	A	2	A	2
GRMZM2G356718B	563	A	2	A	2
GRMZM2G356718B	564	T	2	T	2
GRMZM2G356718B	565	C	2	C	2
GRMZM2G356718B	566	T	2	T	2
GRMZM2G356718B	567	G	2	G	2
GRMZM2G356718B	568	C	2	C	2
GRMZM2G356718B	569	T	2	T	2
GRMZM2G356718B	570	A	2	A	2
GRMZM2G356718B	571	C	2	C	2
GRMZM2G356718B	572	T	2	T	2
GRMZM2G356718B	573	A	2	A	2
GRMZM2G356718B	574	T	2	T	2
GRMZM2G356718B	575	T	2	T	2
GRMZM2G356718B	576	T	2	T	2
GRMZM2G356718B	577	C	2	C	2
GRMZM2G356718B	578	G	2	G	2
GRMZM2G356718B	579	A	2	A	2
GRMZM2G356718B	580	G	2	G	2
GRMZM2G356718B	581	A	2	A	2
GRMZM2G356718B	582	A	2	A	2
GRMZM2G356718B	583	T	3	T	3
GRMZM2G356718B	584	A	3	A	3
GRMZM2G356718B	585	A	3	A	3
GRMZM2G356718B	586	T	3	T	3
GRMZM2G356718B	587	T	3	T	3
GRMZM2G356718B	588	G	3	G	3
GRMZM2G356718B	589	T	3	T	3
GRMZM2G356718B	590	A	3	A	3
GRMZM2G356718B	591	A	3	A	3
GRMZM2G356718B	592	A	3	A	3
GRMZM2G356718B	593	A	3	A	3
GRMZM2G356718B	594	G	2	G	2
GRMZM2G356718B	595	T	2	T	2
GRMZM2G356718B	596	T	2	T	2
GRMZM2G356718B	597	G	2	G	2
GRMZM2G356718B	598	A	2	A	2
GRMZM2G356718B	599	A	2	A	2
GRMZM2G356718B	600	G	2	G	2
GRMZM2G356718B	601	C	2	C	2
GRMZM2G356718B	602	A	2	A	2
GRMZM2G356718B	603	A	2	A	2
GRMZM2G356718B	604	G	2	G	2
GRMZM2G356718B	605	T	2	T	2
GRMZM2G356718B	606	T	2	T	2
GRMZM2G356718B	607	C	2	C	2
GRMZM2G356718B	608	T	2	T	2
GRMZM2G356718B	609	A	2	A	2
GRMZM2G356718B	610	T	2	T	2
GRMZM2G356718B	611	G	2	G	2
GRMZM2G356718B	612	T	2	T	2
GRMZM2G356718B	613	T	2	T	2
GRMZM2G356718B	614	C	2	C	2
GRMZM2G356718B	615	C	2	C	2
GRMZM2G356718B	616	T	2	T	2
GRMZM2G356718B	617	T	2	T	2
GRMZM2G356718B	618	C	2	C	2
GRMZM2G356718B	619	C	2	C	2
GRMZM2G356718B	620	T	2	T	2
GRMZM2G356718B	621	A	2	A	2
GRMZM2G356718B	622	T	3	T	3
GRMZM2G356718B	623	T	3	T	3
GRMZM2G356718B	624	T	3	T	3
GRMZM2G356718B	625	G	3	G	3
GRMZM2G356718B	626	A	3	A	3
GRMZM2G356718B	627	C	3	C	3
GRMZM2G356718B	628	T	3	T	3
GRMZM2G356718B	629	A	3	A	3
GRMZM2G356718B	630	A	3	A	3
GRMZM2G356718B	631	A	3	A	3
GRMZM2G356718B	632	A	3	A	3
GRMZM2G356718B	633	C	3	C	3
GRMZM2G356718B	634	C	3	C	3
GRMZM2G356718B	635	C	3	C	3
GRMZM2G356718B	636	T	3	T	3
GRMZM2G356718B	637	A	3	A	3
GRMZM2G356718B	638	A	3	A	3
GRMZM2G356718B	639	C	3	C	3
GRMZM2G356718B	640	A	3	A	3
GRMZM2G356718B	641	C	3	C	3
GRMZM2G356718B	642	C	3	C	3
GRMZM2G356718B	643	C	3	C	3
GRMZM2G356718B	644	T	3	T	3
GRMZM2G356718B	645	T	3	T	3
GRMZM2G356718B	646	G	3	G	3
GRMZM2G356718B	647	G	3	G	3
GRMZM2G356718B	648	C	3	C	3
GRMZM2G356718B	649	C	3	C	3
GRMZM2G356718B	650	T	3	T	3
GRMZM2G356718B	651	T	3	T	3
GRMZM2G356718B	652	T	4	T	4
GRMZM2G356718B	653	T	4	T	4
GRMZM2G356718B	654	T	4	T	4
GRMZM2G356718B	655	A	4	A	4
GRMZM2G356718B	656	T	4	T	4
GRMZM2G356718B	657	C	3	C	3
GRMZM2G356718B	658	A	3	A	3
GRMZM2G356718B	659	G	3	G	3
GRMZM2G356718B	660	T	3	T	3
GRMZM2G356718B	661	G	3	G	3
GRMZM2G356718B	662	C	3	C	3
GRMZM2G356718B	663	C	4	C	4
GRMZM2G356718B	664	T	4	T	4
GRMZM2G356718B	665	T	4	T	4
GRMZM2G356718B	666	T	4	T	4
GRMZM2G356718B	667	A	4	A	4
GRMZM2G356718B	668	G	4	G	4
GRMZM2G356718B	669	A	4	A	4
GRMZM2G356718B	670	A	4	A	4
GRMZM2G356718B	671	C	4	C	4
GRMZM2G356718B	672	C	4	C	4
GRMZM2G356718B	673	T	4	T	4
GRMZM2G356718B	674	T	4	T	4
GRMZM2G356718B	675	C	4	C	4
GRMZM2G356718B	676	C	4	C	4
GRMZM2G356718B	677	A	4	A	4
GRMZM2G356718B	678	G	4	G	4
GRMZM2G356718B	679	T	4	T	4
GRMZM2G356718B	680	G	4	G	4
GRMZM2G356718B	681	G	4	G	4
GRMZM2G356718B	682	T	3	T	3
GRMZM2G356718B	683	A	3	A	3
GRMZM2G356718B	684	T	3	T	3
GRMZM2G356718B	685	T	3	T	3
GRMZM2G356718B	686	T	3	T	3
GRMZM2G356718B	687	G	3	G	3
GRMZM2G356718B	688	T	3	T	3
GRMZM2G356718B	689	T	3	T	3
GRMZM2G356718B	690	T	3	T	3
GRMZM2G356718B	691	G	3	G	3
GRMZM2G356718B	692	A	3	A	3
GRMZM2G356718B	693	G	3	G	3
GRMZM2G356718B	694	G	4	G	4
GRMZM2G356718B	695	G	4	G	4
GRMZM2G356718B	696	G	4	G	4
GRMZM2G356718B	697	A	4	A	4
GRMZM2G356718B	698	T	4	T	4
GRMZM2G356718B	699	T	4	T	4
GRMZM2G356718B	700	T	4	T	4
GRMZM2G356718B	701	C	4	C	4
GRMZM2G356718B	702	T	4	T	4
GRMZM2G356718B	703	G	4	G	4
GRMZM2G356718B	704	C	4	C	4
GRMZM2G356718B	705	T	4	T	4
GRMZM2G356718B	706	T	4	T	4
GRMZM2G356718B	707	G	4	G	4
GRMZM2G356718B	708	T	4	T	4
GRMZM2G356718B	709	T	4	T	4
GRMZM2G356718B	710	T	4	T	4
GRMZM2G356718B	711	A	4	A	4
GRMZM2G356718B	712	T	4	T	4
GRMZM2G356718B	713	T	4	T	4
GRMZM2G356718B	714	C	4	C	4
GRMZM2G356718B	715	A	4	A	4
GRMZM2G356718B	716	A	4	A	4
GRMZM2G356718B	717	T	4	T	4
GRMZM2G356718B	718	A	4	A	4
GRMZM2G356718B	719	A	4	A	4
GRMZM2G356718B	720	A	4	A	4
GRMZM2G356718B	721	T	3	T	3
GRMZM2G356718B	722	G	3	G	3
GRMZM2G356718B	723	G	3	G	3
GRMZM2G356718B	724	T	3	T	3
GRMZM2G356718B	725	T	3	T	3
GRMZM2G356718B	726	T	3	T	3
GRMZM2G356718B	727	A	3	A	3
GRMZM2G356718B	728	G	3	G	3
GRMZM2G356718B	729	G	3	G	3
GRMZM2G356718B	730	G	3	G	3
GRMZM2G356718B	731	T	3	T	3
GRMZM2G356718B	732	C	3	C	3
GRMZM2G356718B	733	T	3	T	3
GRMZM2G356718B	734	C	3	C	3
GRMZM2G356718B	735	A	3	A	3
GRMZM2G356718B	736	T	3	T	3
GRMZM2G356718B	737	A	3	A	3
GRMZM2G356718B	738	C	3	C	3
GRMZM2G356718B	739	A	3	A	3
GRMZM2G356718B	740	T	3	T	3
GRMZM2G356718B	741	T	3	T	3
GRMZM2G356718B	742	A	3	A	3
GRMZM2G356718B	743	T	3	T	3
GRMZM2G356718B	744	A	3	A	3
GRMZM2G356718B	745	A	3	A	3
GRMZM2G356718B	746	A	3	A	3
GRMZM2G356718B	747	A	3	A	3
GRMZM2G356718B	748	C	3	C	3
GRMZM2G356718B	749	C	3	C	3
GRMZM2G356718B	750	C	3	C	3
GRMZM2G356718B	751	T	2	T	2
GRMZM2G356718B	752	T	2	T	2
GRMZM2G356718B	753	T	2	T	2
GRMZM2G356718B	754	A	2	A	2
GRMZM2G356718B	755	T	2	T	2
GRMZM2G356718B	756	A	2	A	2
GRMZM2G356718B	757	T	2	T	2
GRMZM2G356718B	758	G	2	G	2
GRMZM2G356718B	759	G	2	G	2
GRMZM2G356718B	760	T	2	T	2
GRMZM2G356718B	761	G	2	G	2
GRMZM2G356718B	762	A	1	A	1
GRMZM2G356718B	763	A	1	A	1
GRMZM2G356718B	764	A	1	A	1
GRMZM2G356718B	765	T	1	T	1
GRMZM2G356718B	766	G	1	G	1
GRMZM2G356718B	767	T	1	T	1
GRMZM2G356718B	768	G	1	G	1
GRMZM2G356718B	769	A	1	A	1
GRMZM2G356718B	770	T	1	T	1
GRMZM2G356718B	771	T	1	T	1
GRMZM2G356718B	772	T	1	T	1
GRMZM2G356718B	773	C	1	C	1
GRMZM2G356718B	774	C	1	C	1
GRMZM2G356718B	775	T	1	T	1
GRMZM2G356718B	776	G	1	G	1
GRMZM2G356718B	777	T	1	T	1
GRMZM2G356718B	778	T	1	T	1
GRMZM2G356718B	779	T	1	T	1
GRMZM2G356718B	780	C	1	C	1
GRMZM2G356718B	781	G	1	G	1
GRMZM2G356718B	782	T	1	T	1
GRMZM2G356718B	783	G	1	G	1
GRMZM2G356718B	784	A	1	A	1
GRMZM2G356718B	785	A	1	A	1
GRMZM2G356718B	786	A	1	A	1
GRMZM2G356718B	787	T	1	T	1
GRMZM2G356718B	788	G	1	G	1
GRMZM2G356718B	789	A	1	A	1
GRMZM2G356718B	790	G	2	G	2
GRMZM2G356718B	791	C	2	C	2
GRMZM2G356718B	792	A	2	A	2
GRMZM2G356718B	793	G	1	G	1
GRMZM2G356718B	794	T	1	T	1
GRMZM2G356718B	795	G	1	G	1
GRMZM2G356718B	796	C	1	C	1
GRMZM2G356718B	797	A	1	A	1
GRMZM2G356718B	798	T	1	T	1
GRMZM2G356718B	799	T	1	T	1
GRMZM2G356718B	800	T	1	T	1
GRMZM2G356718B	801	T	1	T	1
GRMZM2G356718B	802	T	1	T	1
GRMZM2G356718B	803	G	1	G	1
GRMZM2G356718B	804	T	1	T	1
GRMZM2G356718B	805	A	1	A	1
GRMZM2G356718B	806	G	1	G	1
GRMZM2G356718B	807	T	1	T	1
GRMZM2G356718B	808	A	1	A	1
GRMZM2G356718B	809	A	1	A	1
GRMZM2G356718B	810	G	1	G	1
GRMZM2G356718B	811	C	1	C	1
GRMZM2G356718B	812	G	1	G	1
GRMZM2G356718B	813	A	1	A	1
GRMZM2G356718B	814	A	1	A	1
GRMZM2G356718B	815	T	1	T	1
GRMZM2G356718B	816	A	1	A	1
GRMZM2G356718B	817	C	1	C	1
GRMZM2G356718B	818	A	1	A	1
GRMZM2G356718B	819	T	1	T	1
GRMZM2G356718B	820	A	1	A	1
GRMZM2G356718B	821	A	1	A	1
GRMZM2G356718B	822	T	1	T	1
GRMZM2G356718B	823	G	1	G	1
GRMZM2G356718B	824	T	1	T	1
GRMZM2G356718B	825	A	1	A	1
GRMZM2G356718B	826	G	1	G	1
GRMZM2G356718B	827	T	1	T	1
GRMZM2G356718B	828	T	1	T	1
GRMZM2G356718B	829	C	1	C	1
GRMZM2G356718B	830	T	1	T	1
GRMZM2G356718B	831	G	1	G	1
GRMZM2G356718B	832	C	1	C	1
GRMZM2G356718B	833	T	1	T	1
GRMZM2G356718B	834	C	1	C	1
GRMZM2G356718B	835	A	1	A	1
GRMZM2G356718B	836	T	1	T	1
GRMZM2G356718B	837	G	1	G	1
GRMZM2G356718B	838	G	1	G	1
GRMZM2G356718B	839	G	1	G	1
GRMZM2G356718B	840	A	2	A	2
GRMZM2G356718B	841	G	2	G	2
GRMZM2G356718B	842	A	2	A	2
GRMZM2G356718B	843	C	2	C	2	T
GRMZM2G356718B	844	G	2	G	2
GRMZM2G356718B	845	A	2	A	2
GRMZM2G356718B	846	C	2	C	2
GRMZM2G356718B	847	C	2	C	2
GRMZM2G356718B	848	A	2	A	2
GRMZM2G356718B	849	A	2	A	2
GRMZM2G356718B	850	G	2	G	2
GRMZM2G356718B	851	T	2	T	2
GRMZM2G356718B	852	A	2	A	2
GRMZM2G356718B	853	G	2	G	2
GRMZM2G356718B	854	A	2	A	2
GRMZM2G356718B	855	C	2	C	2
GRMZM2G356718B	856	A	2	A	2
GRMZM2G356718B	857	T	2	T	2
GRMZM2G356718B	858	C	2	C	2
GRMZM2G356718B	859	G	2	G	2
GRMZM2G356718B	860	C	2	C	2
GRMZM2G356718B	861	T	2	T	2
GRMZM2G356718B	862	G	2	G	2
GRMZM2G356718B	863	C	2	C	2
GRMZM2G356718B	864	A	2	A	2
GRMZM2G356718B	865	T	2	T	2
GRMZM2G356718B	866	T	2	T	2
GRMZM2G356718B	867	G	4	G	4
GRMZM2G356718B	868	G	4	G	4
GRMZM2G356718B	869	C	4	C	4
GRMZM2G356718B	870	A	4	A	4
GRMZM2G356718B	871	A	4	A	4
GRMZM2G356718B	872	C	4	C	4
GRMZM2G356718B	873	C	4	C	4
GRMZM2G356718B	874	T	4	T	4
GRMZM2G356718B	875	G	4	G	4
GRMZM2G356718B	876	C	4	C	4
GRMZM2G356718B	877	A	4	A	4
GRMZM2G356718B	878	G	4	G	4
GRMZM2G356718B	879	G	4	G	4
GRMZM2G356718B	880	C	4	C	4
GRMZM2G356718B	881	T	4	T	4
GRMZM2G356718B	882	G	4	G	4
GRMZM2G356718B	883	T	4	T	4
GRMZM2G356718B	884	A	4	A	4
GRMZM2G356718B	885	G	4	G	4
GRMZM2G356718B	886	A	4	A	4
GRMZM2G356718B	887	T	4	T	4
GRMZM2G356718B	888	G	6	G	6
GRMZM2G356718B	889	A	5	A	5
GRMZM2G356718B	890	A	5	A	5
GRMZM2G356718B	891	A	6	A	6
GRMZM2G356718B	892	T	6	T	6
GRMZM2G356718B	893	G	6	G	6
GRMZM2G356718B	894	C	8	C	8
GRMZM2G356718B	895	C	9	C	9
GRMZM2G356718B	896	A	9	A	9
GRMZM2G356718B	897	T	9	T	9
GRMZM2G356718B	898	G	9	G	9
GRMZM2G356718B	899	G	9	G	9
GRMZM2G356718B	900	C	9	C	9
GRMZM2G356718B	901	A	9	A	9
GRMZM2G356718B	902	G	9	G	9
GRMZM2G356718B	903	T	9	T	9
GRMZM2G356718B	904	A	9	A	9
GRMZM2G356718B	905	G	9	G	9
GRMZM2G356718B	906	C	9	C	9
GRMZM2G356718B	907	C	9	C	9
GRMZM2G356718B	908	C	9	C	9
GRMZM2G356718B	909	A	9	A	9
GRMZM2G356718B	910	T	9	T	9
GRMZM2G356718B	911	T	9	T	9
GRMZM2G356718B	912	G	9	G	9
GRMZM2G356718B	913	A	9	A	9
GRMZM2G356718B	914	T	9	T	9
GRMZM2G356718B	915	G	9	G	9
GRMZM2G356718B	916	G	9	G	9
GRMZM2G356718B	917	C	9	C	9	A
GRMZM2G356718B	918	C	9	C	9
GRMZM2G356718B	919	T	9	T	9
GRMZM2G356718B	920	G	9	G	9
GRMZM2G356718B	921	A	9	A	9
GRMZM2G356718B	922	C	9	C	9
GRMZM2G356718B	923	T	9	T	9
GRMZM2G356718B	924	G	9	G	9
GRMZM2G356718B	925	T	9	T	9
GRMZM2G356718B	926	G	9	G	9
GRMZM2G356718B	927	A	9	A	9
GRMZM2G356718B	928	A	9	A	9
GRMZM2G356718B	929	C	9	C	9
GRMZM2G356718B	930	A	9	A	9
GRMZM2G356718B	931	A	9	A	9
GRMZM2G356718B	932	T	9	T	9
GRMZM2G356718B	933	A	9	A	9
GRMZM2G356718B	934	A	9	A	9
GRMZM2G356718B	935	T	9	T	9
GRMZM2G356718B	936	C	9	C	9
GRMZM2G356718B	937	C	9	C	9
GRMZM2G356718B	938	A	9	A	9
GRMZM2G356718B	939	A	8	A	8
GRMZM2G356718B	940	A	8	A	8
GRMZM2G356718B	941	G	8	G	8
GRMZM2G356718B	942	T	8	T	8
GRMZM2G356718B	943	T	8	T	8
GRMZM2G356718B	944	C	8	C	8
GRMZM2G356718B	945	G	8	G	8
GRMZM2G356718B	946	C	8	C	8
GRMZM2G356718B	947	A	8	A	8
GRMZM2G356718B	948	C	8	C	8
GRMZM2G356718B	949	A	8	A	8
GRMZM2G356718B	950	A	8	A	8	G
GRMZM2G356718B	951	C	8	C	8
GRMZM2G356718B	952	A	8	A	8
GRMZM2G356718B	953	T	8	T	8
GRMZM2G356718B	954	C	8	C	8
GRMZM2G356718B	955	C	8	C	8
GRMZM2G356718B	956	G	8	G	8
GRMZM2G356718B	957	T	8	T	8
GRMZM2G356718B	958	T	8	T	8
GRMZM2G356718B	959	C	8	C	8
GRMZM2G356718B	960	T	8	T	8
GRMZM2G356718B	961	C	8	C	8
GRMZM2G356718B	962	T	8	T	8
GRMZM2G356718B	963	C	8	C	8
GRMZM2G356718B	964	C	8	C	8
GRMZM2G356718B	965	C	8	C	8
GRMZM2G356718B	966	C	6	C	6
GRMZM2G356718B	967	T	6	T	6
GRMZM2G356718B	968	T	6	T	6
GRMZM2G356718B	969	A	6	A	6
GRMZM2G356718B	970	C	6	C	6
GRMZM2G356718B	971	T	6	T	6
GRMZM2G356718B	972	G	6	G	6
GRMZM2G356718B	973	C	6	C	6
GRMZM2G356718B	974	T	6	T	6
GRMZM2G356718B	975	G	6	G	6
GRMZM2G356718B	976	T	6	T	6
GRMZM2G356718B	977	G	6	G	6
GRMZM2G356718B	978	C	6	C	6
GRMZM2G356718B	979	G	6	G	6
GRMZM2G356718B	980	A	6	A	6
GRMZM2G356718B	981	A	6	A	6
GRMZM2G356718B	982	A	6	A	6
GRMZM2G356718B	983	C	6	C	6
GRMZM2G356718B	984	T	6	T	6
GRMZM2G356718B	985	G	6	G	6
GRMZM2G356718B	986	A	6	A	6
GRMZM2G356718B	987	C	4	C	4
GRMZM2G356718B	988	C	4	C	4
GRMZM2G356718B	989	A	4	A	4
GRMZM2G356718B	990	C	3	C	3
GRMZM2G356718B	991	C	3	C	3
GRMZM2G356718B	992	G	3	G	3
GRMZM2G356718B	993	A	1	A	1
GRMZM2G356718B	1036	A	1	A	1
GRMZM2G356718B	1037	A	1	A	1
GRMZM2G356718B	1038	A	1	A	1
GRMZM2G356718B	1039	T	1	T	1
GRMZM2G356718B	1040	T	1	T	1
GRMZM2G356718B	1041	T	1	T	1
GRMZM2G356718B	1042	A	1	A	1
GRMZM2G356718B	1043	T	1	T	1
GRMZM2G356718B	1044	A	1	A	1
GRMZM2G356718B	1045	T	1	T	1
GRMZM2G356718B	1046	G	1	G	1
GRMZM2G356718B	1047	T	1	T	1
GRMZM2G356718B	1048	A	1	A	1
GRMZM2G356718B	1049	T	1	T	1
GRMZM2G356718B	1050	A	1	A	1
GRMZM2G356718B	1051	C	1	C	1
GRMZM2G356718B	1052	C	1	C	1
GRMZM2G356718B	1053	T	1	T	1
GRMZM2G356718B	1054	A	1	A	1
GRMZM2G356718B	1055	A	1	A	1
GRMZM2G356718B	1056	T	1	T	1
GRMZM2G356718B	1057	A	1	A	1
GRMZM2G356718B	1058	A	1	A	1
GRMZM2G356718B	1059	A	1	A	1
GRMZM2G356718B	1060	T	1	T	1
GRMZM2G356718B	1061	T	1	T	1
GRMZM2G356718B	1062	C	1	C	1
GRMZM2G356718B	1063	G	1	G	1
GRMZM2G356718B	1064	A	1	A	1
GRMZM2G356718B	1065	A	1	A	1
GRMZM2G356718B	1066	T	1	T	1
GRMZM2G356718B	1067	T	1	T	1
GRMZM2G356718B	1068	T	1	T	1
GRMZM2G356718B	1069	T	1	T	1
GRMZM2G356718B	1070	C	1	C	1
GRMZM2G356718B	1071	C	1	C	1
GRMZM2G356718B	1072	T	1	T	1
GRMZM2G356718B	1073	T	1	T	1
GRMZM2G356718B	1074	T	1	T	1
GRMZM2G356718B	1075	T	1	T	1
GRMZM2G356718B	1076	C	1	C	1
GRMZM2G356718B	1077	T	1	T	1
GRMZM2G356718B	1078	T	1	T	1
GRMZM2G356718B	1079	T	1	T	1
GRMZM2G356718B	1080	T	1	T	1
GRMZM2G356718B	1081	T	1	T	1
GRMZM2G356718B	1082	G	1	G	1
GRMZM2G356718B	1083	C	2	C	2
GRMZM2G356718B	1084	A	2	A	2
GRMZM2G356718B	1085	A	2	A	2
GRMZM2G356718B	1086	A	2	A	2
GRMZM2G356718B	1087	A	2	A	2
GRMZM2G356718B	1088	A	2	A	2
GRMZM2G356718B	1089	G	2	G	2
GRMZM2G356718B	1090	T	2	T	2
GRMZM2G356718B	1091	T	2	T	2
GRMZM2G356718B	1092	A	2	A	2
GRMZM2G356718B	1093	T	2	T	2
GRMZM2G356718B	1094	T	2	T	2
GRMZM2G356718B	1095	G	2	G	2
GRMZM2G356718B	1096	G	3	G	3
GRMZM2G356718B	1097	G	3	G	3
GRMZM2G356718B	1098	T	3	T	3
GRMZM2G356718B	1099	G	3	G	3
GRMZM2G356718B	1100	T	3	T	3
GRMZM2G356718B	1101	A	3	A	3
GRMZM2G356718B	1102	C	3	C	3
GRMZM2G356718B	1103	A	3	A	3
GRMZM2G356718B	1104	T	3	T	3
GRMZM2G356718B	1105	G	3	G	3
GRMZM2G356718B	1106	T	3	T	3
GRMZM2G356718B	1107	G	3	G	3
GRMZM2G356718B	1108	T	3	T	3
GRMZM2G356718B	1109	A	3	A	3
GRMZM2G356718B	1110	C	5	C	5
GRMZM2G356718B	1111	A	5	A	5
GRMZM2G356718B	1112	C	8	C	8
GRMZM2G356718B	1113	C	8	C	8
GRMZM2G356718B	1114	C	8	C	8
GRMZM2G356718B	1115	A	10	A	10
GRMZM2G356718B	1116	T	10	T	10
GRMZM2G356718B	1117	G	10	G	10
GRMZM2G356718B	1118	T	10	T	10
GRMZM2G356718B	1119	C	10	C	10
GRMZM2G356718B	1120	C	10	C	10
GRMZM2G356718B	1121	T	10	T	10
GRMZM2G356718B	1122	A	10	A	10
GRMZM2G356718B	1123	C	10	C	10
GRMZM2G356718B	1124	A	10	A	10
GRMZM2G356718B	1125	C	10	C	10
GRMZM2G356718B	1126	T	10	T	10
GRMZM2G356718B	1127	G	10	G	10
GRMZM2G356718B	1128	G	10	G	10
GRMZM2G356718B	1129	G	10	G	10
GRMZM2G356718B	1130	T	10	T	10
GRMZM2G356718B	1131	C	10	C	10
GRMZM2G356718B	1132	C	10	C	10
GRMZM2G356718B	1133	G	10	G	10
GRMZM2G356718B	1134	C	10	C	10	-
GRMZM2G356718B	1135	C	9	C	9
GRMZM2G356718B	1136	C	9	C	9
GRMZM2G356718B	1137	C	9	C	9
GRMZM2G356718B	1138	C	9	C	9
GRMZM2G356718B	1139	C	10	C	10
GRMZM2G356718B	1140	G	10	G	10
GRMZM2G356718B	1141	A	10	A	10
GRMZM2G356718B	1142	G	12	G	12
GRMZM2G356718B	1143	C	12	C	12
GRMZM2G356718B	1144	C	13	C	13
GRMZM2G356718B	1145	T	13	T	13
GRMZM2G356718B	1146	T	13	T	13
GRMZM2G356718B	1147	C	16	C	16
GRMZM2G356718B	1148	T	16	T	16
GRMZM2G356718B	1149	G	16	G	16
GRMZM2G356718B	1150	A	16	A	16
GRMZM2G356718B	1151	T	16	T	16
GRMZM2G356718B	1152	C	16	C	16
GRMZM2G356718B	1153	T	16	T	16
GRMZM2G356718B	1154	T	16	T	16
GRMZM2G356718B	1155	A	16	A	16
GRMZM2G356718B	1156	A	16	A	16
GRMZM2G356718B	1157	C	20	C	20
GRMZM2G356718B	1158	A	20	A	20
GRMZM2G356718B	1159	G	20	G	20
GRMZM2G356718B	1160	G	21	G	21
GRMZM2G356718B	1161	A	21	A	21
GRMZM2G356718B	1162	A	23	A	23
GRMZM2G356718B	1163	A	23	A	23
GRMZM2G356718B	1164	C	23	C	23
GRMZM2G356718B	1165	C	23	C	23
GRMZM2G356718B	1166	T	23	T	23
GRMZM2G356718B	1167	G	27	G	27
GRMZM2G356718B	1178	G	28	G	28
GRMZM2G356718B	1197	T	27	T	27
GRMZM2G356718B	1201	C	27	C	27
GRMZM2G356718B	1206	C	27	C	27
GRMZM2G356718B	1212	G	22	G	22
GRMZM2G356718B	1236	C	20	C	20
GRMZM2G356718B	1241	A	17	A	17
GRMZM2G356718B	1242	G	17	G	17
GRMZM2G356718B	1244	A	16	A	16
GRMZM2G356718B	1252	T	13	T	13
GRMZM2G356718B	1259	G	8	G	8
GRMZM2G356718B	1260	A	9	A	9
GRMZM2G356718B	1261	T	7	T	7
GRMZM2G356718B	1262	T	7	T	7
GRMZM2G356718B	1264	C	7	C	7
GRMZM2G356718B	1265	A	7	A	7
GRMZM2G356718B	1266	T	3	T	3
GRMZM2G356718B	1267	A	3	A	3
GRMZM2G356718B	1268	G	3	G	3
GRMZM2G356718B	1269	C	3	C	3
GRMZM2G356718B	1270	A	3	A	3
GRMZM2G356718B	1271	A	3	A	3
GRMZM2G356718B	1272	A	2	A	2
GRMZM2G356718B	1273	A	2	A	2
GRMZM2G356718B	1274	A	2	A	2
GRMZM2G356718B	1275	A	3	A	3
GRMZM2G356718B	1276	T	3	T	3
GRMZM2G356718B	1277	C	3	C	3
GRMZM2G356718B	1278	A	3	A	3
GRMZM2G356718B	1279	G	3	G	3
GRMZM2G356718B	1280	A	3	A	3
GRMZM2G356718B	1281	C	3	C	3
GRMZM2G356718B	1282	T	3	T	3
GRMZM2G356718B	1283	C	3	C	3
GRMZM2G356718B	1284	G	3	G	3
GRMZM2G356718B	1285	A	3	A	3
GRMZM2G356718B	1286	C	3	C	3
GRMZM2G356718B	1287	A	3	A	3
GRMZM2G356718B	1288	A	3	A	3
GRMZM2G356718B	1289	T	3	T	3
GRMZM2G356718B	1290	G	3	G	3
GRMZM2G356718B	1291	G	3	G	3
GRMZM2G356718B	1292	G	4	G	4
GRMZM2G356718B	1293	C	4	C	4
GRMZM2G356718B	1294	T	4	T	4
GRMZM2G356718B	1295	G	3	G	3
GRMZM2G356718B	1296	C	3	C	3
GRMZM2G356718B	1297	G	4	G	4
GRMZM2G356718B	1298	T	5	T	5
GRMZM2G356718B	1299	G	5	G	5
GRMZM2G356718B	1300	G	5	G	5
GRMZM2G356718B	1301	A	5	A	5
GRMZM2G356718B	1302	C	8	C	8
GRMZM2G356718B	1303	A	9	A	9
GRMZM2G356718B	1304	C	9	C	9
GRMZM2G356718B	1305	A	10	A	10
GRMZM2G356718B	1306	C	10	C	10
GRMZM2G356718B	1307	C	10	C	10
GRMZM2G356718B	1308	A	11	A	11
GRMZM2G356718B	1309	A	11	A	11
GRMZM2G356718B	1310	G	11	G	11
GRMZM2G356718B	1311	A	11	A	11
GRMZM2G356718B	1312	G	11	G	11
GRMZM2G356718B	1313	G	11	G	11
GRMZM2G356718B	1314	A	11	A	11
GRMZM2G356718B	1315	G	11	G	11
GRMZM2G356718B	1316	A	11	A	11
GRMZM2G356718B	1317	T	11	T	11
GRMZM2G356718B	1318	T	11	T	11
GRMZM2G356718B	1319	T	11	T	11
GRMZM2G356718B	1320	T	11	T	11
GRMZM2G356718B	1321	T	12	T	12
GRMZM2G356718B	1322	T	12	T	12
GRMZM2G356718B	1323	T	12	T	12
GRMZM2G356718B	1324	C	12	C	12
GRMZM2G356718B	1325	A	12	A	12
GRMZM2G356718B	1326	A	12	A	12
GRMZM2G356718B	1327	T	12	T	12
GRMZM2G356718B	1328	G	12	G	12
GRMZM2G356718B	1329	C	13	C	13
GRMZM2G356718B	1330	G	13	G	13
GRMZM2G356718B	1331	C	13	C	13
GRMZM2G356718B	1332	T	13	T	13
GRMZM2G356718B	1333	G	13	G	13
GRMZM2G356718B	1334	C	15	C	15
GRMZM2G356718B	1335	G	16	G	16
GRMZM2G356718B	1336	G	17	G	17
GRMZM2G356718B	1337	C	17	C	17
GRMZM2G356718B	1338	A	17	A	17
GRMZM2G356718B	1339	A	17	A	17
GRMZM2G356718B	1340	G	17	G	17
GRMZM2G356718B	1341	T	18	T	18
GRMZM2G356718B	1342	A	20	A	20
GRMZM2G356718B	1343	G	22	G	22
GRMZM2G356718B	1344	G	23	G	23
GRMZM2G356718B	1345	A	24	A	24
GRMZM2G356718B	1346	A	24	A	24
GRMZM2G356718B	1347	A	26	A	26
GRMZM2G356718B	1348	A	27	A	27
GRMZM2G356718B	1414	T	19	T	19
GRMZM2G356718B	1417	T	19	T	19
GRMZM2G356718B	1430	A	17	A	17
GRMZM2G356718B	1436	A	14	A	14
GRMZM2G356718B	1440	T	13	T	13
GRMZM2G356718B	1443	T	8	T	8
GRMZM2G356718B	1446	C	5	C	5
GRMZM2G356718B	1447	C	4	C	4
GRMZM2G356718B	1448	C	4	C	4
GRMZM2G356718B	1449	A	3	A	3
GRMZM2G356718B	1450	G	3	G	3
GRMZM2G356718B	1451	A	3	A	3
GRMZM2G356718B	1452	A	3	A	3
GRMZM2G356718B	1453	C	3	C	3
GRMZM2G356718B	1454	T	3	T	3
GRMZM2G356718B	1455	T	3	T	3
GRMZM2G356718B	1456	T	3	T	3
GRMZM2G356718B	1457	G	3	G	3
GRMZM2G356718B	1458	A	3	A	3
GRMZM2G356718B	1459	C	3	C	3
GRMZM2G356718B	1460	A	3	A	3
GRMZM2G356718B	1461	A	4	A	4
GRMZM2G356718B	1462	G	4	G	4
GRMZM2G356718B	1463	A	4	A	4
GRMZM2G356718B	1464	T	3	T	3
GRMZM2G356718B	1465	T	3	T	3
GRMZM2G356718B	1466	A	3	A	3
GRMZM2G356718B	1467	C	3	C	3
GRMZM2G356718B	1468	A	3	A	3
GRMZM2G356718B	1469	C	3	C	3
GRMZM2G356718B	1470	A	3	A	3
GRMZM2G356718B	1471	C	3	C	3
GRMZM2G356718B	1472	C	3	C	3
GRMZM2G356718B	1473	G	3	G	3
GRMZM2G356718B	1474	T	3	T	3
GRMZM2G356718B	1475	G	3	G	3
GRMZM2G356718B	1476	T	3	T	3
GRMZM2G356718B	1477	T	4	T	4
GRMZM2G356718B	1478	C	4	C	4
GRMZM2G356718B	1479	A	4	A	4
GRMZM2G356718B	1480	G	5	G	5
GRMZM2G356718B	1481	A	5	A	5
GRMZM2G356718B	1482	G	5	G	5
GRMZM2G356718B	1483	T	5	T	5
GRMZM2G356718B	1484	A	5	A	5
GRMZM2G356718B	1485	A	6	A	6
GRMZM2G356718B	1486	A	6	A	6
GRMZM2G356718B	1487	A	6	A	6
GRMZM2G356718B	1488	A	6	A	6
GRMZM2G356718B	1489	C	6	C	6
GRMZM2G356718B	1490	A	6	A	6
GRMZM2G356718B	1491	A	6	A	6
GRMZM2G356718B	1492	G	7	G	7
GRMZM2G356718B	1493	G	7	G	7
GRMZM2G356718B	1494	A	7	A	7
GRMZM2G356718B	1495	T	7	T	7
GRMZM2G356718B	1496	C	7	C	7
GRMZM2G356718B	1497	A	7	A	7
GRMZM2G356718B	1498	G	7	G	7
GRMZM2G356718B	1499	G	7	G	7
GRMZM2G356718B	1500	T	7	T	7
GRMZM2G356718B	1507	T	7	T	7
GRMZM2G356718B	1508	T	7	T	7
GRMZM2G356718B	1512	A	7	A	7
GRMZM2G356718B	1518	G	7	G	7
GRMZM2G356718B	1522	T	7	T	7
GRMZM2G356718B	1524	T	7	T	7
GRMZM2G356718B	1532	A	7	A	7
GRMZM2G356718B	1533	C	6	T	6
GRMZM2G356718B	1534	A	6	G	6
GRMZM2G356718B	1535	A	6	A	6
GRMZM2G356718B	1536	A	6	A	6
GRMZM2G356718B	1537	T	6	G	6
GRMZM2G356718B	1538	A	6	A	6
GRMZM2G356718B	1539	C	6	A	6
GRMZM2G356718B	1540	A	6	G	6
GRMZM2G356718B	1541	C	6	C	6
GRMZM2G356718B	1542	A	6	T	6
GRMZM2G356718B	1543	T	6	A	6
GRMZM2G356718B	1544	T	6	C	6
GRMZM2G356718B	1545	A	6	T	6
GRMZM2G356718B	1546	G	6	G	6
GRMZM2G356718B	1547	G	5	G	5
GRMZM2G356718B	1548	C	5	G	5
GRMZM2G356718B	1549	T	5	T	5
GRMZM2G356718B	1550	G	5	C	5
GRMZM2G356718B	1551	T	5	C	5
GRMZM2G356718B	1552	G	5	T	5
GRMZM2G356718B	1553	A	5	A	5
GRMZM2G356718B	1554	G	5	G	5
GRMZM2G356718B	1555	C	5	G	5
GRMZM2G356718B	1556	C	5	T	5
GRMZM2G356718B	1557	T	5	T	5
GRMZM2G356718B	1558	G	5	C	5
GRMZM2G356718B	1559	T	5	T	5
GRMZM2G356718B	1560	G	4	C	4
GRMZM2G356718B	1561	A	4	A	4
GRMZM2G356718B	1562	A	4	C	4
GRMZM2G356718B	1563	T	4	T	4
GRMZM2G356718B	1564	T	4	T	4
GRMZM2G356718B	1565	T	4	G	4
GRMZM2G356718B	1566	T	4	A	4
GRMZM2G356718B	1567	A	4	T	4
GRMZM2G356718B	1568	G	4	G	4
GRMZM2G356718B	1569	T	4	C	4
GRMZM2G356718B	1570	T	4	A	4
GRMZM2G356718B	1571	G	4	A	4
GRMZM2G356718B	1572	T	4	A	4
GRMZM2G356718B	1573	G	4	A	4
GRMZM2G356718B	1574	T	4	A	4
GRMZM2G356718B	1575	A	4	A	4
GRMZM2G356718B	1576	T	3	C	3
GRMZM2G356718B	1577	G	3	T	3
GRMZM2G356718B	1578	A	3	C	3
GRMZM2G356718B	1579	G	2	C	2
GRMZM2G356718B	1580	T	2	A	2
GRMZM2G356718B	1581	T	2	A	2
GRMZM2G356718B	1582	A	2	G	2
GRMZM2G356718B	1583	T	2	G	2
GRMZM2G356718B	1584	C	1	A	1
GRMZM2G356718B	1585	C	1	C	1
GRMZM2G356718B	1586	A	1	A	1
GRMZM2G356718B	1587	A	1	C	1
GRMZM2G356718B	1588	A	1	C	1
GRMZM2G356718B	1589	G	1	A	1
GRMZM2G356718B	1590	G	1	T	1
GRMZM2G356718B	1746	A	1	A	1
GRMZM2G356718B	1747	G	2	G	2
GRMZM2G356718B	1748	C	2	C	2
GRMZM2G356718B	1749	C	2	C	2
GRMZM2G356718B	1750	A	3	A	3
GRMZM2G356718B	1751	T	3	T	3
GRMZM2G356718B	1752	T	3	T	3
GRMZM2G356718B	1753	A	3	A	3
GRMZM2G356718B	1754	C	4	C	4
GRMZM2G356718B	1755	T	4	T	4
GRMZM2G356718B	1756	A	5	A	5
GRMZM2G356718B	1757	T	6	T	6
GRMZM2G356718B	1758	T	6	T	6
GRMZM2G356718B	1759	A	6	A	6
GRMZM2G356718B	1760	T	6	T	6
GRMZM2G356718B	1761	C	6	C	6
GRMZM2G356718B	1762	G	6	G	6
GRMZM2G356718B	1763	T	7	T	7
GRMZM2G356718B	1764	C	8	C	8
GRMZM2G356718B	1765	T	8	T	8
GRMZM2G356718B	1766	T	8	T	8
GRMZM2G356718B	1767	G	8	G	8
GRMZM2G356718B	1768	T	8	T	8
GRMZM2G356718B	1769	T	8	T	8
GRMZM2G356718B	1770	C	8	C	8
GRMZM2G356718B	1771	G	8	G	8
GRMZM2G356718B	1772	A	8	A	8	G
GRMZM2G356718B	1773	C	8	C	8
GRMZM2G356718B	1774	G	9	G	9
GRMZM2G356718B	1775	C	9	C	9
GRMZM2G356718B	1776	A	11	A	11
GRMZM2G356718B	1777	T	11	T	11
GRMZM2G356718B	1778	G	11	G	11
GRMZM2G356718B	1779	A	11	A	11
GRMZM2G356718B	1780	A	14	A	14
GRMZM2G356718B	1781	G	14	G	14
GRMZM2G356718B	1782	A	15	A	15
GRMZM2G356718B	1783	A	15	A	15
GRMZM2G356718B	1784	G	15	G	15
GRMZM2G356718B	1785	C	15	C	15
GRMZM2G356718B	1786	T	17	T	17
GRMZM2G356718B	1787	A	17	A	17
GRMZM2G356718B	1788	C	19	C	19
GRMZM2G356718B	1789	T	20	T	20
GRMZM2G356718B	1790	G	20	G	20
GRMZM2G356718B	1791	G	20	G	20
GRMZM2G356718B	1792	G	20	G	20
GRMZM2G356718B	1793	T	20	T	20
GRMZM2G356718B	1794	C	20	C	20
GRMZM2G356718B	1795	C	20	C	20
GRMZM2G356718B	1796	T	20	T	20
GRMZM2G356718B	1797	A	21	A	21
GRMZM2G356718B	1798	G	21	G	21
GRMZM2G356718B	1799	G	22	G	22
GRMZM2G356718B	1800	T	22	T	22
GRMZM2G356718B	1801	T	22	T	22
GRMZM2G356718B	1802	C	23	C	23
GRMZM2G356718B	1803	T	23	T	23
GRMZM2G356718B	1804	C	23	C	23
GRMZM2G356718B	1805	A	24	A	24
GRMZM2G356718B	1806	C	25	C	25
GRMZM2G356718B	1807	T	25	T	25
GRMZM2G356718B	1808	T	25	T	25
GRMZM2G356718B	1809	G	25	G	25
GRMZM2G356718B	1810	A	25	A	25
GRMZM2G356718B	1811	T	25	T	25
GRMZM2G356718B	1812	G	25	G	25
GRMZM2G356718B	1813	C	25	C	25
GRMZM2G356718B	1814	A	25	A	25
GRMZM2G356718B	1815	A	25	A	25
GRMZM2G356718B	1816	A	27	A	27
GRMZM2G356718B	1817	A	27	A	27
GRMZM2G356718B	1818	A	27	A	27
GRMZM2G356718B	1819	A	27	A	27
GRMZM2G356718B	1823	C	27	C	27
GRMZM2G356718B	1825	A	28	A	28
GRMZM2G356718B	1827	G	30	G	30
GRMZM2G356718B	1832	C	30	C	30
GRMZM2G356718B	1835	T	31	T	31
GRMZM2G356718B	1847	T	31	T	31
GRMZM2G356718B	1929	G	8	G	8
GRMZM2G356718B	1931	A	8	A	8
GRMZM2G356718B	1934	A	7	A	7
GRMZM2G356718B	1943	T	6	T	6
GRMZM2G356718B	1949	G	3	G	3
GRMZM2G356718B	1950	T	3	T	3
GRMZM2G356718B	1951	T	3	T	3	A
GRMZM2G356718B	1952	G	3	G	3
GRMZM2G356718B	1953	A	3	A	3
GRMZM2G356718B	1954	A	3	A	3
GRMZM2G356718B	1955	A	3	A	3
GRMZM2G356718B	1956	T	3	T	3
GRMZM2G356718B	1957	C	3	C	3
GRMZM2G356718B	1958	A	3	A	3
GRMZM2G356718B	1959	A	3	A	3
GRMZM2G356718B	1960	T	3	T	3
GRMZM2G356718B	1961	C	3	C	3
GRMZM2G356718B	1962	T	3	T	3
GRMZM2G356718B	1963	G	3	G	3
GRMZM2G356718B	1964	C	3	C	3
GRMZM2G356718B	1965	T	3	T	3
GRMZM2G356718B	1966	A	3	A	3
GRMZM2G356718B	1967	G	3	G	3
GRMZM2G356718B	1968	C	3	C	3
GRMZM2G356718B	1969	T	3	T	3
GRMZM2G356718B	1970	C	3	C	3
GRMZM2G356718B	1971	T	3	T	3
GRMZM2G356718B	1972	T	3	T	3
GRMZM2G356718B	1973	T	3	T	3
GRMZM2G356718B	1974	T	3	T	3
GRMZM2G356718B	1975	T	3	T	3
GRMZM2G356718B	1976	A	3	A	3
GRMZM2G356718B	1977	G	3	G	3
GRMZM2G356718B	1978	G	3	G	3
GRMZM2G356718B	1979	A	3	A	3
GRMZM2G356718B	1980	T	3	T	3
GRMZM2G356718B	1981	C	3	C	3
GRMZM2G356718B	1982	A	3	A	3
GRMZM2G356718B	1983	T	3	T	3
GRMZM2G356718B	1984	T	3	T	3
GRMZM2G356718B	1985	A	3	A	3
GRMZM2G356718B	1986	G	3	G	3
GRMZM2G356718B	1987	T	3	T	3
GRMZM2G356718B	1988	T	1	T	1
GRMZM2G356718B	1989	T	1	T	1
GRMZM2G356718B	1990	T	1	T	1
GRMZM2G356718B	1991	A	1	A	1
GRMZM2G356718B	1992	T	1	T	1
GRMZM2G356718B	1993	C	1	C	1
GRMZM2G356718B	1994	T	1	T	1
GRMZM2G356718B	1995	T	1	T	1
GRMZM2G356718B	1996	T	1	T	1
GRMZM2G356718B	1997	C	1	C	1
GRMZM2G356718B	1998	A	1	A	1
GRMZM2G356718B	1999	T	1	T	1
GRMZM2G356718B	2000	A	1	A	1
GRMZM2G356718B	2001	G	1	G	1
GRMZM2G356718B	2002	A	1	A	1
GRMZM2G356718B	2003	G	2	G	2
GRMZM2G356718B	2004	T	2	T	2
GRMZM2G356718B	2005	G	2	G	2
GRMZM2G356718B	2006	C	2	C	2
GRMZM2G356718B	2007	C	2	C	2
GRMZM2G356718B	2008	G	2	G	2
GRMZM2G356718B	2009	C	2	C	2
GRMZM2G356718B	2010	T	2	T	2
GRMZM2G356718B	2011	T	2	T	2
GRMZM2G356718B	2012	G	2	G	2
GRMZM2G356718B	2013	C	2	C	2
GRMZM2G356718B	2014	T	2	T	2
GRMZM2G356718B	2015	G	2	G	2
GRMZM2G356718B	2016	C	2	C	2
GRMZM2G356718B	2017	T	2	T	2
GRMZM2G356718B	2018	A	2	A	2
GRMZM2G356718B	2019	C	2	C	2
GRMZM2G356718B	2020	T	2	T	2
GRMZM2G356718B	2021	T	2	T	2
GRMZM2G356718B	2022	A	2	A	2
GRMZM2G356718B	2023	T	2	T	2
GRMZM2G356718B	2024	T	2	T	2
GRMZM2G356718B	2025	A	2	A	2
GRMZM2G356718B	2026	C	2	C	2
GRMZM2G356718B	2027	C	2	C	2
GRMZM2G356718B	2028	A	2	A	2
GRMZM2G356718B	2029	T	2	T	2
GRMZM2G356718B	2030	G	2	G	2
GRMZM2G356718B	2031	A	2	A	2
GRMZM2G356718B	2032	A	2	A	2
GRMZM2G356718B	2033	G	2	G	2
GRMZM2G356718B	2034	A	2	A	2
GRMZM2G356718B	2035	A	2	A	2
GRMZM2G356718B	2036	G	1	G	1
GRMZM2G356718B	2037	T	1	T	1
GRMZM2G356718B	2038	T	1	T	1
GRMZM2G356718B	2039	C	1	C	1
GRMZM2G356718B	2040	C	1	C	1
GRMZM2G356718B	2041	C	1	C	1
GRMZM2G356718B	2042	T	1	T	1
GRMZM2G356718B	2043	T	1	T	1
GRMZM2G356718B	2044	A	1	A	1
GRMZM2G356718B	2045	G	1	G	1
GRMZM2G356718B	2046	T	1	T	1
GRMZM2G356718B	2047	T	1	T	1
GRMZM2G356718B	2048	T	1	T	1
GRMZM2G356718B	2049	T	1	T	1
GRMZM2G356718B	2050	T	1	T	1
GRMZM2G356718B	2051	T	1	T	1
GRMZM2G356718B	2052	A	1	A	1
GRMZM2G356718B	2053	G	1	G	1	A
GRMZM2G356718B	2054	C	1	C	1
GRMZM2G356718B	2055	T	1	T	1
GRMZM2G356718B	2056	G	1	G	1
GRMZM2G356718B	2057	T	1	T	1
GRMZM2G356718B	2058	C	1	C	1
GRMZM2G356718B	2059	A	1	A	1
GRMZM2G356718B	2060	G	1	G	1
GRMZM2G356718B	2061	G	1	G	1
GRMZM2G356718B	2062	A	1	A	1
GRMZM2G356718B	2063	A	1	A	1
GRMZM2G356718B	2064	T	1	T	1
GRMZM2G356718B	2065	T	1	T	1
GRMZM2G356718B	2066	C	1	C	1
GRMZM2G356718B	2067	T	1	T	1
GRMZM2G356718B	2068	A	1	A	1
GRMZM2G356718B	2069	A	1	A	1
GRMZM2G356718B	2070	A	1	A	1
GRMZM2G356718B	2071	A	1	A	1
GRMZM2G356718B	2072	T	1	T	1
GRMZM2G356718B	2073	C	1	C	1
GRMZM2G356718B	2074	T	1	T	1
GRMZM2G356718B	2075	T	1	T	1
GRMZM2G356718B	2076	A	1	A	1
GRMZM2G356718B	2077	C	1	C	1
GRMZM2G356718B	2078	A	1	A	1
GRMZM2G356718B	2079	G	1	G	1
GRMZM2G356718B	2080	G	1	G	1
GRMZM2G356718B	2081	A	1	A	1
GRMZM2G356718B	2082	A	2	A	2
GRMZM2G356718B	2083	G	3	G	3
GRMZM2G356718B	2084	T	3	T	3
GRMZM2G356718B	2085	T	3	T	3
GRMZM2G356718B	2086	C	3	C	3
GRMZM2G356718B	2087	A	3	A	3
GRMZM2G356718B	2088	C	3	C	3
GRMZM2G356718B	2089	A	3	A	3
GRMZM2G356718B	2090	G	3	G	3
GRMZM2G356718B	2091	C	3	C	3
GRMZM2G356718B	2092	C	3	C	3
GRMZM2G356718B	2093	A	3	A	3
GRMZM2G356718B	2094	T	3	T	3
GRMZM2G356718B	2095	T	3	T	3
GRMZM2G356718B	2096	A	3	A	3
GRMZM2G356718B	2097	A	3	A	3
GRMZM2G356718B	2098	A	3	A	3
GRMZM2G356718B	2099	A	3	A	3
GRMZM2G356718B	2100	G	3	G	3
GRMZM2G356718B	2101	C	3	C	3
GRMZM2G356718B	2102	C	2	C	2
GRMZM2G356718B	2103	C	2	C	2
GRMZM2G356718B	2104	G	2	G	2
GRMZM2G356718B	2105	G	2	G	2
GRMZM2G356718B	2106	A	2	A	2
GRMZM2G356718B	2107	A	2	A	2
GRMZM2G356718B	2108	A	2	A	2
GRMZM2G356718B	2109	C	2	C	2
GRMZM2G356718B	2110	A	2	A	2
GRMZM2G356718B	2111	C	2	C	2
GRMZM2G356718B	2112	A	2	A	2
GRMZM2G356718B	2113	A	2	A	2
GRMZM2G356718B	2114	A	2	A	2
GRMZM2G356718B	2115	T	2	T	2
GRMZM2G356718B	2116	G	2	G	2
GRMZM2G356718B	2117	C	2	C	2
GRMZM2G356718B	2118	A	2	A	2
GRMZM2G356718B	2119	C	2	C	2
GRMZM2G356718B	2120	A	2	A	2
GRMZM2G356718B	2121	C	2	C	2
GRMZM2G356718B	2122	C	2	C	2
GRMZM2G356718B	2123	C	2	C	2
GRMZM2G356718B	2124	T	2	T	2
GRMZM2G356718B	2125	T	2	T	2
GRMZM2G356718B	2126	G	2	G	2
GRMZM2G356718B	2127	C	2	C	2
GRMZM2G356718B	2128	C	2	C	2
GRMZM2G356718B	2129	A	2	A	2
GRMZM2G356718B	2130	A	2	A	2
GRMZM2G356718B	2131	A	2	A	2
GRMZM2G356718B	2132	A	2	A	2
GRMZM2G356718B	2133	A	2	A	2
GRMZM2G356718B	2134	C	2	C	2
GRMZM2G356718B	2135	A	2	A	2
GRMZM2G356718B	2136	T	2	T	2
GRMZM2G356718B	2137	C	2	C	2
GRMZM2G356718B	2138	A	2	A	2
GRMZM2G356718B	2139	T	2	T	2
GRMZM2G356718B	2140	C	2	C	2
GRMZM2G356718B	2141	G	2	G	2
GRMZM2G356718B	2142	G	2	G	2
GRMZM2G356718B	2143	G	2	G	2
GRMZM2G356718B	2144	A	2	A	2
GRMZM2G356718B	2145	C	2	C	2
GRMZM2G356718B	2146	T	2	T	2
GRMZM2G356718B	2147	T	2	T	2
GRMZM2G356718B	2148	C	2	C	2
GRMZM2G356718B	2149	T	2	T	2
GRMZM2G356718B	2150	T	2	T	2
GRMZM2G356718B	2151	T	2	T	2
GRMZM2G356718B	2152	G	2	G	2
GRMZM2G356718B	2153	G	2	G	2
GRMZM2G356718B	2154	T	2	T	2
GRMZM2G356718B	2155	C	2	C	2
GRMZM2G356718B	2156	T	2	T	2
GRMZM2G356718B	2157	A	2	A	2
GRMZM2G356718B	2158	C	2	C	2
GRMZM2G356718B	2159	A	2	A	2
GRMZM2G356718B	2160	C	2	C	2
GRMZM2G356718B	2161	C	2	C	2
GRMZM2G356718B	2162	T	2	T	2
GRMZM2G356718B	2163	T	2	T	2
GRMZM2G356718B	2164	A	2	A	2
GRMZM2G356718B	2165	C	2	C	2
GRMZM2G356718B	2166	T	2	T	2
GRMZM2G356718B	2167	G	2	G	2
GRMZM2G356718B	2168	C	2	C	2
GRMZM2G356718B	2169	T	2	T	2
GRMZM2G356718B	2170	G	2	G	2
GRMZM2G356718B	2171	T	2	T	2
GRMZM2G356718B	2172	G	2	G	2
GRMZM2G356718B	2173	C	2	C	2
GRMZM2G356718B	2174	G	2	G	2
GRMZM2G356718B	2175	A	2	A	2
GRMZM2G356718B	2176	A	2	A	2
GRMZM2G356718B	2177	A	2	A	2
GRMZM2G356718B	2178	C	2	C	2	T
GRMZM2G356718B	2179	T	2	T	2
GRMZM2G356718B	2180	G	2	G	2
GRMZM2G356718B	2181	A	1	A	1
GRMZM2G356718B	2231	A	1	A	1
GRMZM2G356718B	2232	A	1	A	1
GRMZM2G356718B	2233	A	1	A	1
GRMZM2G356718B	2234	T	1	T	1
GRMZM2G356718B	2235	T	1	T	1
GRMZM2G356718B	2236	T	1	T	1
GRMZM2G356718B	2237	A	1	A	1
GRMZM2G356718B	2238	T	1	T	1
GRMZM2G356718B	2239	A	1	A	1
GRMZM2G356718B	2240	T	1	T	1
GRMZM2G356718B	2241	G	1	G	1
GRMZM2G356718B	2242	T	1	T	1
GRMZM2G356718B	2243	A	1	A	1
GRMZM2G356718B	2244	T	1	T	1
GRMZM2G356718B	2245	A	1	A	1
GRMZM2G356718B	2246	C	1	C	1
GRMZM2G356718B	2247	C	1	C	1
GRMZM2G356718B	2248	T	1	T	1
GRMZM2G356718B	2249	A	1	A	1
GRMZM2G356718B	2250	A	1	A	1
GRMZM2G356718B	2251	T	1	T	1
GRMZM2G356718B	2252	A	1	A	1
GRMZM2G356718B	2253	A	1	A	1
GRMZM2G356718B	2254	A	1	A	1
GRMZM2G356718B	2255	T	1	T	1
GRMZM2G356718B	2256	T	1	T	1
GRMZM2G356718B	2257	C	1	C	1
GRMZM2G356718B	2258	G	1	G	1
GRMZM2G356718B	2259	A	1	A	1
GRMZM2G356718B	2260	A	1	A	1
GRMZM2G356718B	2261	T	1	T	1
GRMZM2G356718B	2262	T	1	T	1
GRMZM2G356718B	2263	T	1	T	1
GRMZM2G356718B	2264	T	1	T	1
GRMZM2G356718B	2265	C	1	C	1
GRMZM2G356718B	2266	C	1	C	1
GRMZM2G356718B	2267	T	1	T	1
GRMZM2G356718B	2268	T	1	T	1
GRMZM2G356718B	2269	T	1	T	1
GRMZM2G356718B	2270	T	1	T	1
GRMZM2G356718B	2271	C	1	C	1
GRMZM2G356718B	2272	T	1	T	1
GRMZM2G356718B	2273	T	1	T	1
GRMZM2G356718B	2274	T	1	T	1
GRMZM2G356718B	2275	T	1	T	1
GRMZM2G356718B	2276	T	1	T	1
GRMZM2G356718B	2277	G	1	G	1
GRMZM2G356718B	2278	C	1	C	1
GRMZM2G356718B	2279	A	1	A	1
GRMZM2G356718B	2280	A	1	A	1
GRMZM2G356718B	2281	A	1	A	1
GRMZM2G356718B	2282	A	2	A	2
GRMZM2G356718B	2283	A	2	A	2
GRMZM2G356718B	2284	G	2	G	2
GRMZM2G356718B	2285	T	2	T	2
GRMZM2G356718B	2286	T	2	T	2
GRMZM2G356718B	2287	A	2	A	2
GRMZM2G356718B	2288	T	2	T	2
GRMZM2G356718B	2289	T	2	T	2
GRMZM2G356718B	2290	G	2	G	2
GRMZM2G356718B	2291	G	2	G	2
GRMZM2G356718B	2292	G	2	G	2
GRMZM2G356718B	2293	T	2	T	2
GRMZM2G356718B	2294	G	2	G	2
GRMZM2G356718B	2295	T	2	T	2
GRMZM2G356718B	2296	A	3	A	3
GRMZM2G356718B	2297	C	4	C	4
GRMZM2G356718B	2298	A	5	A	5
GRMZM2G356718B	2299	T	5	T	5
GRMZM2G356718B	2300	G	5	G	5
GRMZM2G356718B	2301	T	5	T	5
GRMZM2G356718B	2302	G	5	G	5
GRMZM2G356718B	2303	T	5	T	5
GRMZM2G356718B	2304	A	5	A	5
GRMZM2G356718B	2305	C	5	C	5
GRMZM2G356718B	2306	A	5	A	5
GRMZM2G356718B	2307	C	5	C	5
GRMZM2G356718B	2308	C	5	C	5
GRMZM2G356718B	2309	C	6	C	6
GRMZM2G356718B	2310	A	7	A	7
GRMZM2G356718B	2311	T	7	T	7
GRMZM2G356718B	2312	G	7	G	7
GRMZM2G356718B	2313	T	7	T	7
GRMZM2G356718B	2314	C	7	C	7
GRMZM2G356718B	2315	C	7	C	7
GRMZM2G356718B	2316	T	7	T	7
GRMZM2G356718B	2317	A	8	A	8
GRMZM2G356718B	2318	C	8	C	8
GRMZM2G356718B	2319	A	8	A	8
GRMZM2G356718B	2320	C	8	C	8	T
GRMZM2G356718B	2321	T	8	T	8
GRMZM2G356718B	2322	G	8	G	8
GRMZM2G356718B	2323	G	8	G	8
GRMZM2G356718B	2324	G	8	G	8
GRMZM2G356718B	2325	T	8	T	8
GRMZM2G356718B	2326	C	8	C	8
GRMZM2G356718B	2327	C	8	C	8
GRMZM2G356718B	2328	G	8	G	8
GRMZM2G356718B	2329	C	8	C	8
GRMZM2G356718B	2330	C	7	C	7
GRMZM2G356718B	2331	C	7	C	7
GRMZM2G356718B	2332	C	9	C	9
GRMZM2G356718B	2333	T	9	T	9	C
GRMZM2G356718B	2334	G	9	G	9
GRMZM2G356718B	2335	A	9	A	9
GRMZM2G356718B	2336	G	11	G	11
GRMZM2G356718B	2337	C	11	C	11
GRMZM2G356718B	2338	C	11	C	11
GRMZM2G356718B	2339	T	11	T	11
GRMZM2G356718B	2340	T	11	T	11
GRMZM2G356718B	2341	C	13	C	13
GRMZM2G356718B	2342	T	13	T	13
GRMZM2G356718B	2343	G	13	G	13
GRMZM2G356718B	2344	A	13	A	13
GRMZM2G356718B	2345	T	13	T	13
GRMZM2G356718B	2346	C	13	C	13
GRMZM2G356718B	2347	T	13	T	13
GRMZM2G356718B	2348	T	13	T	13
GRMZM2G356718B	2349	A	13	A	13
GRMZM2G356718B	2350	A	15	A	15
GRMZM2G356718B	2351	C	15	C	15
GRMZM2G356718B	2352	A	15	A	15
GRMZM2G356718B	2353	G	15	G	15
GRMZM2G356718B	2354	G	16	G	16
GRMZM2G356718B	2355	A	16	A	16
GRMZM2G356718B	2356	A	16	A	16
GRMZM2G356718B	2357	A	16	A	16
GRMZM2G356718B	2358	C	16	C	16
GRMZM2G356718B	2359	C	16	C	16
GRMZM2G356718B	2360	T	16	T	16
GRMZM2G356718B	2361	G	16	G	16
GRMZM2G356718B	2362	G	16	C	16
GRMZM2G356718B	2363	T	16	A	16
GRMZM2G356718B	2364	T	16	A	16
GRMZM2G356718B	2365	C	16	A	16
GRMZM2G356718B	2366	G	16	A	16
GRMZM2G356718B	2367	T	16	A	16
GRMZM2G356718B	2368	T	16	A	16
GRMZM2G356718B	2369	T	16	T	16
GRMZM2G356718B	2370	T	16	C	16
GRMZM2G356718B	2371	T	16	A	16
GRMZM2G356718B	2372	G	16	G	16
GRMZM2G356718B	2373	C	16	A	16
GRMZM2G356718B	2374	A	16	C	16
GRMZM2G356718B	2375	A	16	T	16
GRMZM2G356718B	2376	A	16	C	16
GRMZM2G356718B	2377	C	16	G	16
GRMZM2G356718B	2378	T	16	A	16
GRMZM2G356718B	2379	A	16	C	16
GRMZM2G356718B	2380	T	16	A	16
GRMZM2G356718B	2381	T	15	A	15
GRMZM2G356718B	2382	T	15	T	15
GRMZM2G356718B	2383	T	15	G	15
GRMZM2G356718B	2384	T	15	G	15
GRMZM2G356718B	2385	T	15	G	15
GRMZM2G356718B	2386	G	15	C	15
GRMZM2G356718B	2387	T	15	T	15
GRMZM2G356718B	2388	A	15	G	15
GRMZM2G356718B	2389	T	15	C	15
GRMZM2G356718B	2390	T	15	G	15
GRMZM2G356718B	2391	T	15	T	15
GRMZM2G356718B	2392	T	15	G	15
GRMZM2G356718B	2393	T	15	G	15
GRMZM2G356718B	2394	C	15	A	15	T
GRMZM2G356718B	2395	C	14	C	14
GRMZM2G356718B	2396	A	13	A	13	C
GRMZM2G356718B	2397	G	12	C	12	A
GRMZM2G356718B	2398	A	12	A	12	G
GRMZM2G356718B	2399	C	12	C	12	A
GRMZM2G356718B	2400	T	12	C	12	-
GRMZM2G356718B	2401	A	12	A	12	-
GRMZM2G356718B	2402	C	12	A	12	-
GRMZM2G356718B	2403	C	12	G	12	-
GRMZM2G356718B	2404	C	12	A	12
GRMZM2G356718B	2405	T	12	G	12
GRMZM2G356718B	2406	C	12	G	12
GRMZM2G356718B	2407	C	12	A	12
GRMZM2G356718B	2408	C	11	G	11
GRMZM2G356718B	2409	T	10	G	10
GRMZM2G356718B	2410	G	10	A	10
GRMZM2G356718B	2411	T	10	G	10
GRMZM2G356718B	2412	T	10	A	10
GRMZM2G356718B	2413	T	10	T	10
GRMZM2G356718B	2414	A	10	T	10
GRMZM2G356718B	2415	T	10	T	10
GRMZM2G356718B	2416	G	9	T	9
GRMZM2G356718B	2417	A	9	T	9
GRMZM2G356718B	2418	C	9	T	9
GRMZM2G356718B	2419	A	9	T	9
GRMZM2G356718B	2420	G	9	C	9
GRMZM2G356718B	2421	T	9	A	9
GRMZM2G356718B	2422	T	9	A	9
GRMZM2G356718B	2423	C	9	T	9
GRMZM2G356718B	2424	T	9	G	9
GRMZM2G356718B	2425	G	9	C	9
GRMZM2G356718B	2426	G	9	G	9
GRMZM2G356718B	2427	G	9	C	9
GRMZM2G356718B	2428	T	9	T	9
GRMZM2G356718B	2429	T	9	G	9
GRMZM2G356718B	2430	T	9	C	9
GRMZM2G356718B	2431	T	7	G	7
GRMZM2G356718B	2432	G	7	G	7
GRMZM2G356718B	2433	C	7	C	7
GRMZM2G356718B	2434	C	7	A	7
GRMZM2G356718B	2435	T	5	A	5
GRMZM2G356718B	2436	G	5	G	5
GRMZM2G356718B	2437	A	5	T	5
GRMZM2G356718B	2438	T	5	A	5
GRMZM2G356718B	2439	A	5	G	5
GRMZM2G356718B	2440	G	3	G	3
GRMZM2G356718B	2441	C	3	A	3
GRMZM2G356718B	2442	A	3	A	3
GRMZM2G356718B	2443	T	3	A	3
GRMZM2G356718B	2444	T	3	A	3
GRMZM2G356718B	2445	T	3	G	3
GRMZM2G356718B	2446	G	3	T	3
GRMZM2G356718B	2447	C	3	C	3
GRMZM2G356718B	2448	T	3	A	3
GRMZM2G356718B	2449	C	1	G	1
GRMZM2G356718B	2450	T	1	C	1
GRMZM2G356718B	2451	G	1	C	1
GRMZM2G356718B	2452	T	1	A	1
GRMZM2G356718B	2468	A	2	A	2
GRMZM2G356718B	2469	A	2	A	2
GRMZM2G356718B	2470	A	2	A	2
GRMZM2G356718B	2471	A	3	A	3
GRMZM2G356718B	2472	A	4	A	4
GRMZM2G356718B	2473	A	4	A	4
GRMZM2G356718B	2474	T	5	T	5
GRMZM2G356718B	2475	C	5	C	5
GRMZM2G356718B	2476	A	5	A	5
GRMZM2G356718B	2477	G	5	G	5
GRMZM2G356718B	2478	A	5	A	5
GRMZM2G356718B	2479	C	5	C	5
GRMZM2G356718B	2480	T	5	T	5
GRMZM2G356718B	2481	C	9	C	9
GRMZM2G356718B	2482	G	9	G	9
GRMZM2G356718B	2483	A	9	A	9
GRMZM2G356718B	2484	C	9	C	9
GRMZM2G356718B	2485	A	9	A	9
GRMZM2G356718B	2486	A	9	A	9
GRMZM2G356718B	2487	T	9	T	9
GRMZM2G356718B	2488	G	9	G	9
GRMZM2G356718B	2489	G	9	G	9
GRMZM2G356718B	2490	G	10	G	10
GRMZM2G356718B	2491	C	10	C	10
GRMZM2G356718B	2492	T	10	T	10
GRMZM2G356718B	2493	G	10	G	10
GRMZM2G356718B	2494	C	10	C	10
GRMZM2G356718B	2495	G	11	G	11
GRMZM2G356718B	2496	T	11	T	11
GRMZM2G356718B	2497	G	12	G	12
GRMZM2G356718B	2498	G	13	G	13
GRMZM2G356718B	2499	A	13	A	13
GRMZM2G356718B	2500	C	13	C	13
GRMZM2G356718B	2501	A	13	A	13
GRMZM2G356718B	2502	C	13	C	13
GRMZM2G356718B	2503	A	14	A	14
GRMZM2G356718B	2504	C	14	C	14
GRMZM2G356718B	2505	C	15	C	15
GRMZM2G356718B	2506	A	15	A	15
GRMZM2G356718B	2507	A	16	A	16
GRMZM2G356718B	2508	G	16	G	16
GRMZM2G356718B	2509	A	16	A	16
GRMZM2G356718B	2510	G	17	G	17
GRMZM2G356718B	2511	G	17	G	17
GRMZM2G356718B	2512	A	17	A	17
GRMZM2G356718B	2513	G	18	G	18
GRMZM2G356718B	2514	G	18	G	18
GRMZM2G356718B	2515	A	18	A	18
GRMZM2G356718B	2516	G	18	G	18
GRMZM2G356718B	2517	A	20	A	20
GRMZM2G356718B	2518	T	20	T	20
GRMZM2G356718B	2519	T	20	T	20
GRMZM2G356718B	2520	T	20	T	20
GRMZM2G356718B	2521	T	20	T	20
GRMZM2G356718B	2522	T	21	T	21
GRMZM2G356718B	2523	T	21	T	21
GRMZM2G356718B	2524	T	21	T	21
GRMZM2G356718B	2525	C	21	C	21
GRMZM2G356718B	2526	A	21	A	21
GRMZM2G356718B	2527	A	21	A	21
GRMZM2G356718B	2528	T	21	T	21
GRMZM2G356718B	2529	G	21	G	21
GRMZM2G356718B	2530	C	22	C	22
GRMZM2G356718B	2531	G	22	G	22
GRMZM2G356718B	2532	C	22	C	22
GRMZM2G356718B	2533	T	22	T	22
GRMZM2G356718B	2534	G	22	G	22
GRMZM2G356718B	2535	C	24	C	24
GRMZM2G356718B	2536	G	25	G	25
GRMZM2G356718B	2537	G	25	G	25
GRMZM2G356718B	2538	C	25	C	25
GRMZM2G356718B	2539	A	25	A	25
GRMZM2G356718B	2540	A	25	A	25
GRMZM2G356718B	2541	G	25	G	25
GRMZM2G356718B	2542	T	26	T	26
GRMZM2G356718B	2543	A	27	A	27
GRMZM2G356718B	2544	G	28	G	28
GRMZM2G356718B	2545	G	29	G	29
GRMZM2G356718B	2546	A	29	A	29
GRMZM2G356718B	2547	A	29	A	29
GRMZM2G356718B	2548	A	29	A	29
GRMZM2G356718B	2549	A	29	A	29
GRMZM2G356718B	2550	G	29	G	29
GRMZM2G356718B	2551	T	29	T	29
GRMZM2G356718B	2552	A	29	C	29
GRMZM2G356718B	2553	A	29	A	29
GRMZM2G356718B	2554	G	29	G	29
GRMZM2G356718B	2555	A	29	C	29
GRMZM2G356718B	2556	G	29	C	29
GRMZM2G356718B	2557	G	29	A	29
GRMZM2G356718B	2558	C	29	T	29
GRMZM2G356718B	2559	A	29	T	29
GRMZM2G356718B	2560	G	29	A	29
GRMZM2G356718B	2561	T	29	C	29
GRMZM2G356718B	2562	A	29	T	29
GRMZM2G356718B	2563	A	29	A	29
GRMZM2G356718B	2565	T	30	T	30
GRMZM2G356718B	2569	G	28	G	28
GRMZM2G356718B	2572	T	26	T	26
GRMZM2G356718B	2578	G	25	G	25
GRMZM2G356718B	2589	A	20	A	20
GRMZM2G356718B	2603	T	16	T	16
GRMZM2G356718B	2604	A	15	A	15
GRMZM2G356718B	2605	G	15	G	15
GRMZM2G356718B	2610	T	13	T	13
GRMZM2G356718B	2612	A	12	A	12
GRMZM2G356718B	2623	A	9	A	9
GRMZM2G356718B	2628	T	9	T	9
GRMZM2G356718B	2635	A	5	A	5
GRMZM2G356718B	2637	A	5	A	5
GRMZM2G356718B	2641	T	4	T	4
GRMZM2G356718B	2642	T	3	T	3
GRMZM2G356718B	2644	T	1	T	1
GRMZM2G356718B	2645	C	1	C	1	T
GRMZM2G356718B	2646	C	1	C	1
GRMZM2G356718B	2647	C	1	C	1
GRMZM2G356718B	2648	A	1	A	1
GRMZM2G356718B	2649	G	1	G	1
GRMZM2G356718B	2650	A	1	A	1
GRMZM2G356718B	2651	A	1	A	1
GRMZM2G356718B	2652	C	1	C	1
GRMZM2G356718B	2653	T	1	T	1
GRMZM2G356718B	2654	T	1	T	1
GRMZM2G356718B	2655	T	1	T	1
GRMZM2G356718B	2656	G	1	G	1
GRMZM2G356718B	2657	A	1	A	1
GRMZM2G356718B	2658	C	1	C	1
GRMZM2G356718B	2659	A	1	A	1
GRMZM2G356718B	2660	A	1	A	1
GRMZM2G356718B	2661	G	1	G	1
GRMZM2G356718B	2662	A	1	A	1
GRMZM2G356718B	2885	C	1	C	1
GRMZM2G356718B	2886	A	1	A	1
GRMZM2G356718B	2887	G	1	G	1
GRMZM2G356718B	2888	C	1	C	1
GRMZM2G356718B	2889	C	1	C	1
GRMZM2G356718B	2890	A	1	A	1
GRMZM2G356718B	2891	T	1	T	1
GRMZM2G356718B	2892	T	1	T	1
GRMZM2G356718B	2893	A	1	A	1
GRMZM2G356718B	2894	C	3	C	3
GRMZM2G356718B	2895	T	3	T	3
GRMZM2G356718B	2896	A	3	A	3
GRMZM2G356718B	2897	T	5	T	5
GRMZM2G356718B	2898	T	5	T	5
GRMZM2G356718B	2899	A	5	A	5
GRMZM2G356718B	2900	T	5	T	5
GRMZM2G356718B	2901	C	6	C	6
GRMZM2G356718B	2902	G	6	G	6
GRMZM2G356718B	2903	T	6	T	6
GRMZM2G356718B	2904	C	6	C	6
GRMZM2G356718B	2905	T	6	T	6
GRMZM2G356718B	2906	T	9	T	9
GRMZM2G356718B	2907	G	10	G	10
GRMZM2G356718B	2908	T	15	T	15
GRMZM2G356718B	2909	T	16	T	16
GRMZM2G356718B	2910	C	21	C	21
GRMZM2G356718B	2911	G	24	G	24
GRMZM2G356718B	2912	G	27	G	27	A
GRMZM2G356718B	2913	C	27	C	27
GRMZM2G356718B	2914	G	27	G	27
GRMZM2G356718B	2915	C	27	C	27
GRMZM2G356718B	2916	A	27	A	27
GRMZM2G356718B	2917	T	27	T	27
GRMZM2G356718B	2918	G	27	G	27
GRMZM2G356718B	2919	A	27	A	27
GRMZM2G356718B	2920	A	28	A	28
GRMZM2G356718B	2921	G	28	G	28
GRMZM2G356718B	2922	A	28	A	28
GRMZM2G356718B	2923	A	28	A	28
GRMZM2G356718B	2924	G	28	G	28
GRMZM2G356718B	2925	C	28	C	28
GRMZM2G356718B	2926	T	28	T	28
GRMZM2G356718B	2927	A	28	A	28
GRMZM2G356718B	2928	C	28	C	28
GRMZM2G356718B	2929	T	28	T	28
GRMZM2G356718B	2930	G	28	G	28
GRMZM2G356718B	2931	G	28	G	28
GRMZM2G356718B	2932	G	28	G	28
GRMZM2G356718B	2933	T	28	T	28
GRMZM2G356718B	2934	C	28	C	28
GRMZM2G356718B	2935	C	28	C	28
GRMZM2G356718B	2936	T	28	T	28
GRMZM2G356718B	2937	A	28	A	28
GRMZM2G356718B	2938	G	28	G	28
GRMZM2G356718B	2939	G	28	G	28
GRMZM2G356718B	2940	T	28	T	28
GRMZM2G356718B	2941	T	28	T	28
GRMZM2G356718B	2942	C	29	C	29
GRMZM2G356718B	2943	T	29	T	29
GRMZM2G356718B	2944	C	29	C	29
GRMZM2G356718B	2945	A	30	A	30
GRMZM2G356718B	2946	C	30	C	30
GRMZM2G356718B	2947	T	30	T	30
GRMZM2G356718B	2948	T	30	T	30
GRMZM2G356718B	2949	G	30	G	30
GRMZM2G356718B	2950	A	30	A	30
GRMZM2G356718B	2951	T	30	T	30
GRMZM2G356718B	2952	G	30	G	30
GRMZM2G356718B	2953	C	30	C	30
GRMZM2G356718B	2954	A	30	A	30
GRMZM2G356718B	2955	A	30	A	30
GRMZM2G356718B	2956	A	30	A	30
GRMZM2G356718B	2957	A	30	A	30
GRMZM2G356718B	2958	A	30	A	30
GRMZM2G356718B	2959	A	30	A	30
GRMZM2G356718B	2960	C	30	C	30
GRMZM2G356718B	2961	T	30	T	30
GRMZM2G356718B	2962	C	31	C	31
GRMZM2G356718B	2963	C	31	C	31
GRMZM2G356718B	2964	A	31	A	31
GRMZM2G356718B	2965	A	32	A	32
GRMZM2G356718B	2966	G	32	G	32
GRMZM2G356718B	2967	G	32	G	32
GRMZM2G356718B	2968	A	32	A	32
GRMZM2G356718B	2969	C	32	C	32
GRMZM2G356718B	2970	A	32	A	32
GRMZM2G356718B	2971	C	32	C	32
GRMZM2G356718B	2972	C	32	C	32
GRMZM2G356718B	2973	A	32	A	32
GRMZM2G356718B	2974	T	32	T	32
GRMZM2G356718B	2975	T	32	T	32
GRMZM2G356718B	2976	G	32	G	32
GRMZM2G356718B	2977	C	32	C	32
GRMZM2G356718B	2978	T	32	T	32
GRMZM2G356718B	2979	G	33	G	33
GRMZM2G356718B	2980	C	33	C	33
GRMZM2G356718B	2981	T	33	T	33
GRMZM2G356718B	2982	A	33	A	33
GRMZM2G356718B	2983	T	33	T	33
GRMZM2G356718B	2984	G	32	G	32
GRMZM2G356718B	2985	C	32	C	32
GRMZM2G356718B	2986	T	32	T	32
GRMZM2G356718B	2987	T	32	T	32
GRMZM2G356718B	2988	C	32	C	32
GRMZM2G356718B	2989	G	32	G	32
GRMZM2G356718B	2990	C	32	C	32
GRMZM2G356718B	2991	T	32	T	32
GRMZM2G356718B	2992	G	32	G	32
GRMZM2G356718B	2993	G	30	G	30
GRMZM2G356718B	2994	T	30	A	30
GRMZM2G356718B	2995	A	30	T	30
GRMZM2G356718B	2996	A	28	A	28
GRMZM2G356718B	2997	T	28	A	28
GRMZM2G356718B	2998	T	28	A	28
GRMZM2G356718B	2999	G	28	C	28
GRMZM2G356718B	3000	A	27	G	27
GRMZM2G356718B	3001	A	27	A	27
GRMZM2G356718B	3002	T	27	T	27
GRMZM2G356718B	3003	A	27	G	27
GRMZM2G356718B	3004	T	27	C	27
GRMZM2G356718B	3005	A	24	C	24
GRMZM2G356718B	3006	T	23	C	23
GRMZM2G356718B	3007	T	18	C	18
GRMZM2G356718B	3008	T	17	C	17
GRMZM2G356718B	3009	T	12	G	12
GRMZM2G356718B	3010	A	9	C	9
GRMZM2G356718B	3011	T	6	C	6
GRMZM2G356718B	3012	C	6	A	6
GRMZM2G356718B	3013	A	6	C	6
GRMZM2G356718B	3014	T	6	C	6
GRMZM2G356718B	3015	C	6	T	6
GRMZM2G356718B	3016	T	6	A	6
GRMZM2G356718B	3017	G	6	A	6
GRMZM2G356718B	3018	T	6	G	6
GRMZM2G356718B	3019	A	5	G	5
GRMZM2G356718B	3020	A	5	A	5
GRMZM2G356718B	3021	A	5	T	5
GRMZM2G356718B	3022	T	5	T	5
GRMZM2G356718B	3023	T	5	T	5
GRMZM2G356718B	3024	G	5	G	5
GRMZM2G356718B	3025	C	5	G	5
GRMZM2G356718B	3026	C	5	A	5
GRMZM2G356718B	3027	T	5	G	5
GRMZM2G356718B	3028	G	5	A	5
GRMZM2G356718B	3029	A	5	T	5
[truncated: 1,337 more rows]

## Sheet: Sheet5
gene-name	position	ref	total-mapped	mapped-base	num	A-homologue ref
AF466202.2_FG007B	24	G	1	G	1
AF466202.2_FG007B	25	C	1	C	1
AF466202.2_FG007B	26	C	1	C	1
AF466202.2_FG007B	27	G	1	G	1
AF466202.2_FG007B	28	A	1	A	1
AF466202.2_FG007B	29	C	1	C	1
AF466202.2_FG007B	30	T	1	T	1
AF466202.2_FG007B	31	C	1	C	1
AF466202.2_FG007B	32	C	2	C	2
AF466202.2_FG007B	33	T	2	T	2
AF466202.2_FG007B	34	T	2	T	2
AF466202.2_FG007B	35	C	2	C	2
AF466202.2_FG007B	36	G	2	G	2
AF466202.2_FG007B	37	A	4	A	4
AF466202.2_FG007B	38	C	4	C	4
AF466202.2_FG007B	39	T	4	T	4
AF466202.2_FG007B	40	T	4	T	4
AF466202.2_FG007B	41	C	4	C	4
AF466202.2_FG007B	42	G	4	G	4
AF466202.2_FG007B	43	G	4	G	4
AF466202.2_FG007B	44	G	4	G	4
AF466202.2_FG007B	45	A	4	A	4
AF466202.2_FG007B	46	C	4	C	4
AF466202.2_FG007B	47	G	4	G	4
AF466202.2_FG007B	48	A	4	A	4
AF466202.2_FG007B	49	C	4	C	4
AF466202.2_FG007B	50	T	5	T	5
AF466202.2_FG007B	51	G	5	G	5
AF466202.2_FG007B	52	T	5	T	5
AF466202.2_FG007B	53	C	5	C	5
AF466202.2_FG007B	54	T	5	T	5
AF466202.2_FG007B	55	C	5	C	5
AF466202.2_FG007B	56	G	5	G	5
AF466202.2_FG007B	57	C	5	C	5
AF466202.2_FG007B	58	C	5	C	5
AF466202.2_FG007B	59	C	5	C	5
AF466202.2_FG007B	60	C	5	C	5
AF466202.2_FG007B	61	C	5	C	5
AF466202.2_FG007B	62	C	5	C	5
AF466202.2_FG007B	63	A	5	A	5
AF466202.2_FG007B	64	G	5	G	5
AF466202.2_FG007B	65	G	5	G	5
AF466202.2_FG007B	66	T	6	T	6
AF466202.2_FG007B	67	A	6	A	6
AF466202.2_FG007B	68	T	6	T	6
AF466202.2_FG007B	69	C	6	C	6
AF466202.2_FG007B	70	C	6	C	6
AF466202.2_FG007B	71	A	6	A	6
AF466202.2_FG007B	72	T	6	T	6
AF466202.2_FG007B	73	C	6	C	6
AF466202.2_FG007B	74	C	6	C	6
AF466202.2_FG007B	75	A	6	A	6
AF466202.2_FG007B	76	G	6	G	6
AF466202.2_FG007B	77	C	6	C	6
AF466202.2_FG007B	78	T	6	T	6
AF466202.2_FG007B	79	C	6	C	6
AF466202.2_FG007B	80	C	6	C	6
AF466202.2_FG007B	81	T	6	T	6
AF466202.2_FG007B	82	C	6	C	6
AF466202.2_FG007B	83	C	6	C	6
AF466202.2_FG007B	84	T	6	T	6
AF466202.2_FG007B	85	A	6	C	6
AF466202.2_FG007B	86	C	6	C	6
AF466202.2_FG007B	87	T	7	T	7
AF466202.2_FG007B	88	C	7	C	7
AF466202.2_FG007B	89	C	7	C	7
AF466202.2_FG007B	90	T	7	T	7
AF466202.2_FG007B	91	C	7	C	7
AF466202.2_FG007B	92	G	7	G	7
AF466202.2_FG007B	93	C	7	C	7
AF466202.2_FG007B	94	C	7	C	7
AF466202.2_FG007B	95	G	7	G	7
AF466202.2_FG007B	96	C	7	C	7
AF466202.2_FG007B	97	C	7	C	7
AF466202.2_FG007B	98	G	7	G	7
AF466202.2_FG007B	99	C	7	C	7
AF466202.2_FG007B	100	C	7	C	7
AF466202.2_FG007B	101	G	7	G	7
AF466202.2_FG007B	102	C	7	C	7
AF466202.2_FG007B	103	C	7	C	7
AF466202.2_FG007B	104	T	7	T	7
AF466202.2_FG007B	105	C	7	C	7
AF466202.2_FG007B	106	G	7	G	7
AF466202.2_FG007B	107	A	7	A	7
AF466202.2_FG007B	108	T	7	T	7
AF466202.2_FG007B	109	C	7	C	7
AF466202.2_FG007B	110	C	7	C	7
AF466202.2_FG007B	111	T	7	T	7
AF466202.2_FG007B	112	G	7	G	7
AF466202.2_FG007B	113	T	7	T	7
AF466202.2_FG007B	114	C	7	C	7
AF466202.2_FG007B	115	C	7	C	7
AF466202.2_FG007B	116	T	7	T	7
AF466202.2_FG007B	117	G	7	G	7
AF466202.2_FG007B	118	G	7	G	7
AF466202.2_FG007B	119	A	7	A	7
AF466202.2_FG007B	120	T	7	T	7
AF466202.2_FG007B	121	T	7	T	7
AF466202.2_FG007B	122	G	7	G	7
AF466202.2_FG007B	123	G	6	G	6
AF466202.2_FG007B	124	A	6	A	6
AF466202.2_FG007B	125	G	6	G	6
AF466202.2_FG007B	126	T	6	T	6
AF466202.2_FG007B	127	C	6	C	6
AF466202.2_FG007B	128	T	6	T	6
AF466202.2_FG007B	129	C	6	C	6
AF466202.2_FG007B	130	A	6	A	6
AF466202.2_FG007B	131	C	5	C	5
AF466202.2_FG007B	132	C	5	C	5
AF466202.2_FG007B	133	C	5	C	5
AF466202.2_FG007B	134	T	5	T	5
AF466202.2_FG007B	135	A	5	A	5
AF466202.2_FG007B	136	C	3	C	3
AF466202.2_FG007B	137	C	3	C	3
AF466202.2_FG007B	138	C	3	C	3
AF466202.2_FG007B	139	C	3	C	3
AF466202.2_FG007B	140	T	3	T	3
AF466202.2_FG007B	141	C	3	C	3
AF466202.2_FG007B	142	T	3	T	3
AF466202.2_FG007B	143	A	3	A	3
AF466202.2_FG007B	144	A	3	A	3
AF466202.2_FG007B	145	C	3	C	3
AF466202.2_FG007B	146	A	3	A	3
AF466202.2_FG007B	147	A	3	A	3
AF466202.2_FG007B	148	A	3	A	3
AF466202.2_FG007B	149	G	2	G	2
AF466202.2_FG007B	150	T	3	T	3
AF466202.2_FG007B	151	A	3	A	3
AF466202.2_FG007B	152	A	4	A	4
AF466202.2_FG007B	153	C	4	C	4
AF466202.2_FG007B	154	A	4	A	4
AF466202.2_FG007B	155	A	4	A	4
AF466202.2_FG007B	156	T	4	T	4
AF466202.2_FG007B	157	C	4	C	4
AF466202.2_FG007B	158	T	4	T	4
AF466202.2_FG007B	159	C	4	C	4
AF466202.2_FG007B	160	A	6	A	6
AF466202.2_FG007B	161	T	6	T	6
AF466202.2_FG007B	162	G	6	G	6
AF466202.2_FG007B	163	A	6	A	6
AF466202.2_FG007B	164	T	8	T	8
AF466202.2_FG007B	165	T	7	T	7
AF466202.2_FG007B	166	T	8	T	8
AF466202.2_FG007B	167	T	8	T	8
AF466202.2_FG007B	168	G	9	G	9
AF466202.2_FG007B	169	C	10	C	10
AF466202.2_FG007B	170	G	10	G	10
AF466202.2_FG007B	171	A	10	A	10
AF466202.2_FG007B	172	T	10	T	10
AF466202.2_FG007B	173	T	11	T	11
AF466202.2_FG007B	174	T	11	T	11
AF466202.2_FG007B	175	C	11	C	11
AF466202.2_FG007B	176	G	11	G	11
AF466202.2_FG007B	177	T	11	T	11
AF466202.2_FG007B	178	G	12	G	12
AF466202.2_FG007B	179	C	12	C	12
AF466202.2_FG007B	180	A	12	A	12
AF466202.2_FG007B	181	A	12	A	12
AF466202.2_FG007B	182	C	13	C	13
AF466202.2_FG007B	183	G	13	G	13
AF466202.2_FG007B	184	G	13	G	13
AF466202.2_FG007B	185	G	13	G	13
AF466202.2_FG007B	186	C	12	C	12
AF466202.2_FG007B	187	A	12	A	12
AF466202.2_FG007B	188	C	12	C	12
AF466202.2_FG007B	189	A	12	A	12
AF466202.2_FG007B	190	C	12	C	12
AF466202.2_FG007B	191	T	12	T	12
AF466202.2_FG007B	192	G	12	G	12
AF466202.2_FG007B	193	C	12	C	12
AF466202.2_FG007B	194	T	12	T	12
AF466202.2_FG007B	195	G	12	G	12
AF466202.2_FG007B	196	T	12	T	12
AF466202.2_FG007B	197	T	12	T	12
AF466202.2_FG007B	198	A	12	A	12
AF466202.2_FG007B	199	T	12	T	12
AF466202.2_FG007B	200	C	12	C	12
AF466202.2_FG007B	201	A	12	A	12
AF466202.2_FG007B	202	T	12	T	12
AF466202.2_FG007B	203	T	12	T	12
AF466202.2_FG007B	204	A	12	A	12
AF466202.2_FG007B	205	G	12	G	12
AF466202.2_FG007B	206	C	13	C	13
AF466202.2_FG007B	207	A	13	A	13
AF466202.2_FG007B	208	A	13	A	13
AF466202.2_FG007B	209	G	13	G	13
AF466202.2_FG007B	210	T	13	T	13
AF466202.2_FG007B	211	C	13	C	13
AF466202.2_FG007B	212	C	13	C	13
AF466202.2_FG007B	213	A	13	A	13
AF466202.2_FG007B	214	A	13	A	13
AF466202.2_FG007B	215	G	13	G	13
AF466202.2_FG007B	216	G	13	G	13
AF466202.2_FG007B	217	T	13	T	13
AF466202.2_FG007B	218	G	13	G	13
AF466202.2_FG007B	219	G	13	G	13
AF466202.2_FG007B	220	T	13	T	13
AF466202.2_FG007B	221	C	13	C	13
AF466202.2_FG007B	222	C	13	C	13
AF466202.2_FG007B	223	G	13	G	13
AF466202.2_FG007B	224	T	13	T	13
AF466202.2_FG007B	225	C	13	C	13
AF466202.2_FG007B	226	T	13	T	13
AF466202.2_FG007B	227	T	13	T	13
AF466202.2_FG007B	228	C	13	C	13
AF466202.2_FG007B	229	G	13	G	13
AF466202.2_FG007B	230	G	13	G	13
AF466202.2_FG007B	231	C	13	C	13
AF466202.2_FG007B	232	G	13	G	13
AF466202.2_FG007B	233	G	13	G	13
AF466202.2_FG007B	234	A	14	A	14
AF466202.2_FG007B	235	T	14	T	14
AF466202.2_FG007B	236	T	14	T	14
AF466202.2_FG007B	237	C	14	C	14
AF466202.2_FG007B	238	A	14	A	14
AF466202.2_FG007B	239	C	14	C	14
AF466202.2_FG007B	240	C	14	C	14
AF466202.2_FG007B	241	G	14	G	14
AF466202.2_FG007B	242	A	14	A	14
AF466202.2_FG007B	243	C	14	C	14
AF466202.2_FG007B	244	A	14	A	14
AF466202.2_FG007B	245	A	14	A	14
AF466202.2_FG007B	246	G	14	G	14
AF466202.2_FG007B	247	C	14	C	14
AF466202.2_FG007B	248	G	14	G	14
AF466202.2_FG007B	249	C	13	C	13
AF466202.2_FG007B	250	T	13	T	13
AF466202.2_FG007B	251	T	12	T	12
AF466202.2_FG007B	252	C	12	C	12
AF466202.2_FG007B	253	C	12	C	12
AF466202.2_FG007B	254	T	12	T	12
AF466202.2_FG007B	255	C	12	C	12
AF466202.2_FG007B	256	G	13	G	13
AF466202.2_FG007B	257	C	13	C	13
AF466202.2_FG007B	258	T	13	T	13
AF466202.2_FG007B	259	G	11	G	11
AF466202.2_FG007B	260	A	11	A	11
AF466202.2_FG007B	261	T	11	T	11
AF466202.2_FG007B	262	G	11	G	11
AF466202.2_FG007B	263	T	9	T	9
AF466202.2_FG007B	264	T	9	T	9
AF466202.2_FG007B	265	T	8	T	8
AF466202.2_FG007B	266	C	8	C	8
AF466202.2_FG007B	267	C	7	C	7
AF466202.2_FG007B	268	G	6	G	6
AF466202.2_FG007B	269	T	6	T	6
AF466202.2_FG007B	270	C	6	C	6
AF466202.2_FG007B	271	T	6	T	6
AF466202.2_FG007B	272	A	5	A	5
AF466202.2_FG007B	273	C	5	C	5
AF466202.2_FG007B	274	G	5	G	5
AF466202.2_FG007B	275	A	5	A	5
AF466202.2_FG007B	276	C	5	C	5
AF466202.2_FG007B	277	G	4	G	4
AF466202.2_FG007B	278	T	4	T	4
AF466202.2_FG007B	279	A	4	A	4
AF466202.2_FG007B	280	G	4	G	4
AF466202.2_FG007B	281	G	3	G	3
AF466202.2_FG007B	282	T	3	T	3
AF466202.2_FG007B	283	A	3	A	3
AF466202.2_FG007B	284	A	3	A	3
AF466202.2_FG007B	285	T	3	T	3
AF466202.2_FG007B	286	A	3	A	3
AF466202.2_FG007B	287	T	3	T	3
AF466202.2_FG007B	288	A	3	A	3
AF466202.2_FG007B	289	A	3	A	3
AF466202.2_FG007B	290	T	3	T	3
AF466202.2_FG007B	291	T	3	T	3
AF466202.2_FG007B	292	C	3	C	3
AF466202.2_FG007B	293	C	3	C	3
AF466202.2_FG007B	294	T	3	T	3
AF466202.2_FG007B	295	C	3	C	3
AF466202.2_FG007B	296	T	3	T	3
AF466202.2_FG007B	297	C	3	C	3
AF466202.2_FG007B	298	C	4	C	4
AF466202.2_FG007B	299	A	4	A	4
AF466202.2_FG007B	300	A	4	A	4
AF466202.2_FG007B	301	T	4	T	4
AF466202.2_FG007B	302	T	4	T	4
AF466202.2_FG007B	303	C	4	C	4
AF466202.2_FG007B	304	T	4	T	4
AF466202.2_FG007B	305	C	3	C	3
AF466202.2_FG007B	306	C	5	C	5
AF466202.2_FG007B	307	G	5	G	5
AF466202.2_FG007B	308	A	5	A	5
AF466202.2_FG007B	309	C	5	C	5
AF466202.2_FG007B	310	T	5	T	5
AF466202.2_FG007B	311	G	5	G	5
AF466202.2_FG007B	312	T	5	T	5
AF466202.2_FG007B	313	T	5	T	5
AF466202.2_FG007B	314	C	6	C	6
AF466202.2_FG007B	315	G	6	G	6
AF466202.2_FG007B	316	C	6	C	6
AF466202.2_FG007B	317	T	6	T	6
AF466202.2_FG007B	318	T	6	T	6
AF466202.2_FG007B	319	G	6	G	6
AF466202.2_FG007B	320	T	6	T	6
AF466202.2_FG007B	321	C	6	C	6
AF466202.2_FG007B	322	G	6	G	6
AF466202.2_FG007B	323	T	6	T	6
AF466202.2_FG007B	324	G	7	G	7
AF466202.2_FG007B	325	C	7	C	7
AF466202.2_FG007B	326	C	7	C	7
AF466202.2_FG007B	327	A	7	A	7
AF466202.2_FG007B	328	A	7	A	7
AF466202.2_FG007B	329	T	7	T	7
AF466202.2_FG007B	330	T	7	T	7
AF466202.2_FG007B	331	T	7	T	7
AF466202.2_FG007B	332	G	7	G	7
AF466202.2_FG007B	333	C	6	C	6
AF466202.2_FG007B	334	C	7	C	7
AF466202.2_FG007B	335	T	7	T	7
AF466202.2_FG007B	336	G	7	G	7
AF466202.2_FG007B	337	C	7	C	7
AF466202.2_FG007B	338	C	7	C	7
AF466202.2_FG007B	339	C	7	C	7
AF466202.2_FG007B	340	A	7	A	7
AF466202.2_FG007B	341	C	7	C	7
AF466202.2_FG007B	342	G	7	G	7
AF466202.2_FG007B	343	T	7	T	7
AF466202.2_FG007B	344	C	7	C	7
AF466202.2_FG007B	345	T	7	T	7
AF466202.2_FG007B	346	T	7	T	7
AF466202.2_FG007B	347	C	7	C	7
AF466202.2_FG007B	348	G	7	G	7
AF466202.2_FG007B	349	A	7	A	7
AF466202.2_FG007B	350	G	7	G	7
AF466202.2_FG007B	351	C	7	C	7
AF466202.2_FG007B	352	A	7	A	7
AF466202.2_FG007B	353	A	7	A	7
AF466202.2_FG007B	354	T	7	T	7
AF466202.2_FG007B	355	T	6	T	6
AF466202.2_FG007B	356	T	6	T	6
AF466202.2_FG007B	357	G	6	G	6
AF466202.2_FG007B	358	T	6	T	6
AF466202.2_FG007B	359	G	6	G	6
AF466202.2_FG007B	360	C	6	C	6
AF466202.2_FG007B	361	A	6	A	6
AF466202.2_FG007B	362	C	6	C	6
AF466202.2_FG007B	363	A	6	A	6
AF466202.2_FG007B	364	C	6	C	6
AF466202.2_FG007B	365	G	6	G	6
AF466202.2_FG007B	366	C	7	C	7
AF466202.2_FG007B	367	T	7	T	7
AF466202.2_FG007B	368	G	7	G	7
AF466202.2_FG007B	369	C	7	C	7
AF466202.2_FG007B	370	A	7	A	7
AF466202.2_FG007B	371	A	7	A	7
AF466202.2_FG007B	372	C	7	C	7
AF466202.2_FG007B	373	T	7	T	7
AF466202.2_FG007B	374	C	8	C	8
AF466202.2_FG007B	375	A	8	A	8
AF466202.2_FG007B	376	T	8	T	8
AF466202.2_FG007B	377	C	8	C	8
AF466202.2_FG007B	378	T	8	T	8
AF466202.2_FG007B	379	T	8	T	8
AF466202.2_FG007B	380	A	8	A	8
AF466202.2_FG007B	381	A	8	A	8
AF466202.2_FG007B	382	G	8	G	8
AF466202.2_FG007B	383	G	8	G	8
AF466202.2_FG007B	384	G	8	G	8
AF466202.2_FG007B	385	T	8	T	8
AF466202.2_FG007B	386	T	8	T	8
AF466202.2_FG007B	387	A	8	A	8
AF466202.2_FG007B	388	T	8	T	8
AF466202.2_FG007B	389	T	8	T	8
AF466202.2_FG007B	390	A	8	A	8
AF466202.2_FG007B	391	G	8	G	8
AF466202.2_FG007B	392	A	8	A	8
AF466202.2_FG007B	393	T	8	T	8
AF466202.2_FG007B	394	T	8	T	8
AF466202.2_FG007B	395	G	8	G	8
AF466202.2_FG007B	396	A	8	A	8
AF466202.2_FG007B	397	G	7	G	7
AF466202.2_FG007B	398	G	7	G	7
AF466202.2_FG007B	399	G	7	G	7
AF466202.2_FG007B	400	A	7	A	7
AF466202.2_FG007B	401	C	7	C	7
AF466202.2_FG007B	402	G	7	G	7
AF466202.2_FG007B	403	T	7	T	7
AF466202.2_FG007B	404	A	7	A	7
AF466202.2_FG007B	405	G	5	G	5
AF466202.2_FG007B	406	A	5	A	5
AF466202.2_FG007B	407	T	5	T	5
AF466202.2_FG007B	408	T	5	T	5
AF466202.2_FG007B	409	G	5	G	5
AF466202.2_FG007B	410	C	5	C	5
AF466202.2_FG007B	411	A	5	A	5
AF466202.2_FG007B	412	T	5	T	5
AF466202.2_FG007B	413	T	4	T	4
AF466202.2_FG007B	414	T	4	T	4
AF466202.2_FG007B	415	A	4	A	4
AF466202.2_FG007B	416	C	4	C	4
AF466202.2_FG007B	417	A	4	A	4
AF466202.2_FG007B	418	T	4	T	4
AF466202.2_FG007B	419	G	4	G	4
AF466202.2_FG007B	420	C	4	C	4
AF466202.2_FG007B	421	T	4	T	4
AF466202.2_FG007B	422	T	4	T	4
AF466202.2_FG007B	423	G	3	G	3
AF466202.2_FG007B	424	A	3	A	3
AF466202.2_FG007B	425	G	3	G	3
AF466202.2_FG007B	426	A	3	A	3
AF466202.2_FG007B	427	T	3	T	3
AF466202.2_FG007B	428	T	3	T	3
AF466202.2_FG007B	429	G	3	G	3
AF466202.2_FG007B	430	T	3	T	3
AF466202.2_FG007B	431	T	3	T	3
AF466202.2_FG007B	432	A	3	A	3
AF466202.2_FG007B	433	T	2	T	2
AF466202.2_FG007B	434	G	2	G	2
AF466202.2_FG007B	435	G	2	G	2
AF466202.2_FG007B	436	A	2	A	2
AF466202.2_FG007B	437	T	2	T	2
AF466202.2_FG007B	438	G	2	G	2
AF466202.2_FG007B	439	G	2	G	2
AF466202.2_FG007B	440	G	2	G	2
AF466202.2_FG007B	441	C	2	C	2
AF466202.2_FG007B	442	T	2	T	2
AF466202.2_FG007B	443	G	2	G	2
AF466202.2_FG007B	444	A	2	A	2
AF466202.2_FG007B	445	T	2	T	2
AF466202.2_FG007B	446	G	2	G	2
AF466202.2_FG007B	447	G	2	G	2
AF466202.2_FG007B	448	A	2	A	2
AF466202.2_FG007B	449	G	2	G	2
AF466202.2_FG007B	450	C	2	C	2
AF466202.2_FG007B	451	A	2	A	2
AF466202.2_FG007B	452	T	2	T	2
AF466202.2_FG007B	453	A	2	A	2
AF466202.2_FG007B	454	T	2	T	2
AF466202.2_FG007B	455	G	2	G	2
AF466202.2_FG007B	456	C	2	C	2
AF466202.2_FG007B	457	A	2	A	2
AF466202.2_FG007B	458	T	2	T	2
AF466202.2_FG007B	459	T	2	T	2
AF466202.2_FG007B	460	G	2	G	2
AF466202.2_FG007B	461	G	2	G	2
AF466202.2_FG007B	462	A	2	A	2
AF466202.2_FG007B	463	A	2	A	2
AF466202.2_FG007B	464	G	2	G	2
AF466202.2_FG007B	465	G	1	G	1
AF466202.2_FG007B	466	A	1	A	1
AF466202.2_FG007B	467	A	1	A	1
AF466202.2_FG007B	468	G	1	G	1
AF466202.2_FG007B	469	A	2	A	2
AF466202.2_FG007B	470	A	2	A	2
AF466202.2_FG007B	471	A	2	A	2
AF466202.2_FG007B	472	G	2	G	2
AF466202.2_FG007B	473	A	1	A	1
AF466202.2_FG007B	474	G	1	G	1
AF466202.2_FG007B	475	C	1	C	1
AF466202.2_FG007B	476	T	1	T	1
AF466202.2_FG007B	477	T	1	T	1
AF466202.2_FG007B	478	G	1	G	1
AF466202.2_FG007B	479	G	1	G	1
AF466202.2_FG007B	480	C	1	C	1
AF466202.2_FG007B	481	C	1	C	1
AF466202.2_FG007B	482	T	1	T	1
AF466202.2_FG007B	483	T	1	T	1
AF466202.2_FG007B	484	A	1	A	1
AF466202.2_FG007B	485	C	1	C	1
AF466202.2_FG007B	486	A	1	A	1
AF466202.2_FG007B	487	A	1	A	1
AF466202.2_FG007B	488	A	1	A	1
AF466202.2_FG007B	489	C	1	C	1
AF466202.2_FG007B	490	T	1	T	1
AF466202.2_FG007B	491	T	1	T	1
AF466202.2_FG007B	492	T	1	T	1
AF466202.2_FG007B	493	T	1	T	1
AF466202.2_FG007B	494	G	1	G	1
AF466202.2_FG007B	495	G	1	G	1
AF466202.2_FG007B	496	A	1	A	1
AF466202.2_FG007B	497	T	1	T	1
AF466202.2_FG007B	498	G	1	G	1
AF466202.2_FG007B	499	C	1	C	1
AF466202.2_FG007B	500	A	1	A	1
AF466202.2_FG007B	501	A	1	A	1
AF466202.2_FG007B	502	C	1	C	1
AF466202.2_FG007B	503	T	1	T	1
AF466202.2_FG007B	504	T	1	T	1
AF466202.2_FG007B	505	A	1	A	1
AF466202.2_FG007B	506	T	1	T	1
AF466202.2_FG007B	507	G	1	G	1
AF466202.2_FG007B	508	T	1	T	1
AF466202.2_FG007B	509	T	2	T	2
AF466202.2_FG007B	510	G	2	G	2
AF466202.2_FG007B	511	C	2	C	2
AF466202.2_FG007B	512	A	2	A	2
AF466202.2_FG007B	513	G	2	G	2
AF466202.2_FG007B	514	A	2	A	2
AF466202.2_FG007B	515	G	2	G	2
AF466202.2_FG007B	516	A	2	A	2
AF466202.2_FG007B	517	A	2	A	2
AF466202.2_FG007B	518	T	2	T	2
AF466202.2_FG007B	519	A	2	A	2
AF466202.2_FG007B	520	A	2	A	2
AF466202.2_FG007B	521	G	2	G	2
AF466202.2_FG007B	522	C	3	C	3
AF466202.2_FG007B	523	T	3	T	3
AF466202.2_FG007B	524	A	3	A	3
AF466202.2_FG007B	525	T	3	T	3
AF466202.2_FG007B	526	G	3	G	3
AF466202.2_FG007B	527	G	3	G	3
AF466202.2_FG007B	528	T	3	T	3
AF466202.2_FG007B	529	A	3	A	3
AF466202.2_FG007B	530	C	3	C	3
AF466202.2_FG007B	531	A	3	A	3
AF466202.2_FG007B	532	C	3	C	3
AF466202.2_FG007B	533	A	3	A	3
AF466202.2_FG007B	534	C	3	C	3
AF466202.2_FG007B	535	C	3	C	3
AF466202.2_FG007B	536	T	3	T	3
AF466202.2_FG007B	537	G	3	G	3
AF466202.2_FG007B	538	A	3	A	3
AF466202.2_FG007B	539	G	3	G	3
AF466202.2_FG007B	540	T	3	T	3
AF466202.2_FG007B	541	G	3	G	3
AF466202.2_FG007B	542	C	3	C	3
AF466202.2_FG007B	543	A	3	A	3
AF466202.2_FG007B	544	C	3	C	3
AF466202.2_FG007B	545	T	4	T	4
AF466202.2_FG007B	546	G	4	G	4
AF466202.2_FG007B	547	G	4	G	4
AF466202.2_FG007B	548	T	4	T	4
AF466202.2_FG007B	549	A	4	A	4
AF466202.2_FG007B	550	A	4	A	4
AF466202.2_FG007B	551	T	4	T	4
AF466202.2_FG007B	552	G	4	G	4
AF466202.2_FG007B	553	G	4	G	4
AF466202.2_FG007B	554	G	4	G	4
AF466202.2_FG007B	555	T	4	T	4
AF466202.2_FG007B	556	C	5	C	5
AF466202.2_FG007B	557	G	5	G	5
AF466202.2_FG007B	558	A	5	A	5
AF466202.2_FG007B	559	A	5	A	5
AF466202.2_FG007B	560	T	5	T	5
AF466202.2_FG007B	561	G	5	G	5
AF466202.2_FG007B	562	G	5	G	5
AF466202.2_FG007B	563	G	5	G	5
AF466202.2_FG007B	564	C	5	C	5
AF466202.2_FG007B	565	A	5	A	5
AF466202.2_FG007B	566	G	5	G	5
AF466202.2_FG007B	567	G	5	G	5
AF466202.2_FG007B	568	C	4	C	4
AF466202.2_FG007B	569	C	4	C	4
AF466202.2_FG007B	570	G	4	G	4
AF466202.2_FG007B	571	G	4	G	4
AF466202.2_FG007B	572	C	4	C	4
AF466202.2_FG007B	573	C	4	C	4
AF466202.2_FG007B	574	C	4	C	4
AF466202.2_FG007B	575	A	4	A	4
AF466202.2_FG007B	576	A	4	A	4
AF466202.2_FG007B	577	G	4	G	4
AF466202.2_FG007B	578	C	4	C	4
AF466202.2_FG007B	579	C	4	C	4
AF466202.2_FG007B	580	C	4	C	4
AF466202.2_FG007B	581	A	4	A	4
AF466202.2_FG007B	582	A	4	A	4
AF466202.2_FG007B	583	G	4	G	4
AF466202.2_FG007B	584	G	4	G	4
AF466202.2_FG007B	585	G	4	G	4
AF466202.2_FG007B	586	C	4	C	4
AF466202.2_FG007B	587	T	5	T	5
AF466202.2_FG007B	588	T	5	T	5
AF466202.2_FG007B	589	T	5	T	5
AF466202.2_FG007B	590	T	6	T	6
AF466202.2_FG007B	591	C	6	C	6
AF466202.2_FG007B	592	A	6	A	6
AF466202.2_FG007B	593	C	6	C	6
AF466202.2_FG007B	594	A	6	A	6
AF466202.2_FG007B	595	T	6	T	6
AF466202.2_FG007B	596	A	6	A	6
AF466202.2_FG007B	597	G	6	G	6
AF466202.2_FG007B	598	C	6	C	6
AF466202.2_FG007B	599	T	6	T	6
AF466202.2_FG007B	600	G	6	G	6
AF466202.2_FG007B	601	T	6	T	6
AF466202.2_FG007B	602	T	6	T	6
AF466202.2_FG007B	603	G	6	G	6
AF466202.2_FG007B	604	T	6	T	6
AF466202.2_FG007B	605	C	6	C	6
AF466202.2_FG007B	606	A	6	A	6
AF466202.2_FG007B	607	T	6	T	6
AF466202.2_FG007B	608	T	5	T	5
AF466202.2_FG007B	609	G	5	G	5
AF466202.2_FG007B	610	A	5	A	5
AF466202.2_FG007B	611	C	5	C	5
AF466202.2_FG007B	612	T	5	T	5
AF466202.2_FG007B	613	G	5	G	5
AF466202.2_FG007B	614	C	5	C	5
AF466202.2_FG007B	615	A	5	A	5
AF466202.2_FG007B	616	A	5	A	5
AF466202.2_FG007B	617	C	5	C	5
AF466202.2_FG007B	618	A	5	A	5
AF466202.2_FG007B	619	T	6	T	6
AF466202.2_FG007B	620	G	6	G	6
AF466202.2_FG007B	621	T	5	T	5
AF466202.2_FG007B	622	T	5	T	5
AF466202.2_FG007B	623	C	5	C	5
AF466202.2_FG007B	624	A	5	A	5
AF466202.2_FG007B	625	T	5	T	5
AF466202.2_FG007B	626	C	5	C	5
AF466202.2_FG007B	627	T	5	T	5
AF466202.2_FG007B	628	T	5	T	5
AF466202.2_FG007B	629	T	5	T	5
AF466202.2_FG007B	630	G	5	G	5
AF466202.2_FG007B	631	G	5	G	5
AF466202.2_FG007B	632	T	5	T	5
AF466202.2_FG007B	633	G	5	G	5
AF466202.2_FG007B	634	G	5	G	5
AF466202.2_FG007B	635	C	5	C	5
AF466202.2_FG007B	636	C	5	C	5
AF466202.2_FG007B	637	G	5	G	5
AF466202.2_FG007B	638	A	5	A	5
AF466202.2_FG007B	639	T	5	T	5
AF466202.2_FG007B	640	C	5	C	5
AF466202.2_FG007B	641	T	5	T	5
AF466202.2_FG007B	642	G	5	G	5
AF466202.2_FG007B	643	G	5	G	5
AF466202.2_FG007B	644	G	4	G	4
AF466202.2_FG007B	645	G	4	G	4
AF466202.2_FG007B	646	C	4	C	4
AF466202.2_FG007B	647	A	4	A	4
AF466202.2_FG007B	648	A	4	A	4
AF466202.2_FG007B	649	G	4	G	4
AF466202.2_FG007B	650	C	4	C	4
AF466202.2_FG007B	651	G	4	G	4
AF466202.2_FG007B	652	G	4	G	4
AF466202.2_FG007B	653	T	4	T	4
AF466202.2_FG007B	654	A	4	A	4
AF466202.2_FG007B	655	T	3	T	3
AF466202.2_FG007B	656	G	3	G	3
AF466202.2_FG007B	657	C	3	C	3
AF466202.2_FG007B	658	A	3	A	3
AF466202.2_FG007B	659	G	3	G	3
AF466202.2_FG007B	660	T	3	T	3
AF466202.2_FG007B	661	C	3	C	3
AF466202.2_FG007B	662	C	3	C	3
AF466202.2_FG007B	663	A	4	A	4
AF466202.2_FG007B	664	C	4	C	4
AF466202.2_FG007B	665	C	4	C	4
AF466202.2_FG007B	666	A	4	A	4
AF466202.2_FG007B	667	G	4	G	4
AF466202.2_FG007B	668	A	4	A	4
AF466202.2_FG007B	669	T	4	T	4
AF466202.2_FG007B	670	C	4	C	4
AF466202.2_FG007B	671	T	4	T	4
AF466202.2_FG007B	672	G	4	G	4
AF466202.2_FG007B	673	T	4	T	4
AF466202.2_FG007B	674	T	4	T	4
AF466202.2_FG007B	675	G	4	G	4
AF466202.2_FG007B	676	G	4	G	4
AF466202.2_FG007B	677	T	4	T	4
AF466202.2_FG007B	678	C	4	C	4
AF466202.2_FG007B	679	A	5	A	5
AF466202.2_FG007B	680	A	5	A	5
AF466202.2_FG007B	681	T	5	T	5
AF466202.2_FG007B	682	C	5	C	5
AF466202.2_FG007B	683	G	5	G	5
AF466202.2_FG007B	684	A	5	A	5
AF466202.2_FG007B	685	G	5	G	5
AF466202.2_FG007B	686	C	4	C	4
AF466202.2_FG007B	687	G	4	G	4
AF466202.2_FG007B	688	T	4	T	4
AF466202.2_FG007B	689	C	3	C	3
AF466202.2_FG007B	690	A	3	A	3
AF466202.2_FG007B	691	G	3	G	3
AF466202.2_FG007B	692	G	3	G	3
AF466202.2_FG007B	693	A	3	A	3
AF466202.2_FG007B	694	T	3	T	3
AF466202.2_FG007B	695	T	3	T	3
AF466202.2_FG007B	696	G	3	G	3
AF466202.2_FG007B	697	T	3	T	3
AF466202.2_FG007B	698	T	3	T	3
AF466202.2_FG007B	699	A	3	A	3
AF466202.2_FG007B	700	G	3	G	3
AF466202.2_FG007B	701	C	3	C	3
AF466202.2_FG007B	702	T	3	T	3
AF466202.2_FG007B	703	T	3	T	3
AF466202.2_FG007B	704	C	4	C	4
AF466202.2_FG007B	705	T	4	T	4
AF466202.2_FG007B	706	T	4	T	4
AF466202.2_FG007B	707	A	4	A	4
AF466202.2_FG007B	708	G	4	G	4
AF466202.2_FG007B	709	T	4	T	4
AF466202.2_FG007B	710	T	4	T	4
AF466202.2_FG007B	711	T	4	T	4
AF466202.2_FG007B	712	G	4	G	4
AF466202.2_FG007B	713	G	4	G	4
AF466202.2_FG007B	714	C	4	C	4
AF466202.2_FG007B	715	G	4	G	4
AF466202.2_FG007B	716	A	4	A	4
AF466202.2_FG007B	717	A	4	A	4
AF466202.2_FG007B	718	C	3	C	3
AF466202.2_FG007B	719	T	3	T	3
AF466202.2_FG007B	720	A	3	A	3
AF466202.2_FG007B	721	G	3	G	3
AF466202.2_FG007B	722	G	3	G	3
AF466202.2_FG007B	723	G	3	G	3
AF466202.2_FG007B	724	G	3	G	3
AF466202.2_FG007B	725	A	3	A	3
AF466202.2_FG007B	726	T	3	T	3
AF466202.2_FG007B	727	G	3	G	3
AF466202.2_FG007B	728	G	3	G	3
AF466202.2_FG007B	729	G	3	G	3
AF466202.2_FG007B	730	T	3	T	3
AF466202.2_FG007B	731	T	3	T	3
AF466202.2_FG007B	732	G	3	G	3
AF466202.2_FG007B	733	G	3	G	3
AF466202.2_FG007B	734	T	3	T	3
AF466202.2_FG007B	735	C	3	C	3
AF466202.2_FG007B	736	T	3	T	3
AF466202.2_FG007B	737	G	3	G	3
AF466202.2_FG007B	738	G	3	G	3
AF466202.2_FG007B	739	G	3	G	3
AF466202.2_FG007B	740	T	3	T	3
AF466202.2_FG007B	741	G	3	G	3
AF466202.2_FG007B	742	G	3	G	3
AF466202.2_FG007B	743	A	3	A	3
AF466202.2_FG007B	744	T	3	T	3
AF466202.2_FG007B	745	C	3	C	3
AF466202.2_FG007B	746	T	3	T	3
AF466202.2_FG007B	747	T	3	T	3
AF466202.2_FG007B	748	G	3	G	3
AF466202.2_FG007B	749	G	4	G	4
AF466202.2_FG007B	750	G	5	G	5
AF466202.2_FG007B	751	T	5	T	5
AF466202.2_FG007B	752	T	5	T	5
AF466202.2_FG007B	753	G	5	G	5
AF466202.2_FG007B	754	C	5	C	5
AF466202.2_FG007B	755	G	5	G	5
AF466202.2_FG007B	756	G	5	G	5
AF466202.2_FG007B	757	G	5	G	5
AF466202.2_FG007B	758	T	5	T	5
AF466202.2_FG007B	759	C	5	C	5
AF466202.2_FG007B	760	T	5	T	5
AF466202.2_FG007B	761	A	5	A	5
AF466202.2_FG007B	762	C	4	C	4
AF466202.2_FG007B	763	G	4	G	4
AF466202.2_FG007B	764	G	4	G	4
AF466202.2_FG007B	765	C	4	C	4
AF466202.2_FG007B	766	C	4	C	4
AF466202.2_FG007B	767	G	4	G	4
AF466202.2_FG007B	768	A	4	A	4
AF466202.2_FG007B	769	G	4	G	4
AF466202.2_FG007B	770	C	4	C	4
AF466202.2_FG007B	771	C	4	C	4
AF466202.2_FG007B	772	G	4	G	4
AF466202.2_FG007B	773	C	4	C	4
AF466202.2_FG007B	774	A	4	A	4
AF466202.2_FG007B	775	T	4	T	4
AF466202.2_FG007B	776	G	4	G	4
AF466202.2_FG007B	777	A	4	A	4
AF466202.2_FG007B	778	T	4	T	4
AF466202.2_FG007B	779	C	4	C	4
AF466202.2_FG007B	780	T	4	T	4
AF466202.2_FG007B	781	T	4	T	4
AF466202.2_FG007B	782	T	4	T	4
AF466202.2_FG007B	783	G	4	G	4
AF466202.2_FG007B	784	A	4	A	4
AF466202.2_FG007B	785	T	4	T	4
AF466202.2_FG007B	786	G	4	G	4
AF466202.2_FG007B	787	C	4	C	4
AF466202.2_FG007B	788	A	4	A	4
AF466202.2_FG007B	789	A	4	A	4
AF466202.2_FG007B	790	T	5	T	5
AF466202.2_FG007B	791	T	5	T	5
AF466202.2_FG007B	792	T	5	T	5
AF466202.2_FG007B	793	C	5	C	5
AF466202.2_FG007B	794	G	5	G	5
AF466202.2_FG007B	795	T	5	T	5
AF466202.2_FG007B	796	C	5	C	5
AF466202.2_FG007B	797	T	5	T	5
AF466202.2_FG007B	798	G	5	G	5
AF466202.2_FG007B	799	A	5	A	5
AF466202.2_FG007B	800	G	5	G	5
AF466202.2_FG007B	801	G	5	G	5
AF466202.2_FG007B	802	A	5	A	5
AF466202.2_FG007B	803	T	4	T	4
AF466202.2_FG007B	804	G	4	G	4
AF466202.2_FG007B	805	C	5	C	5
AF466202.2_FG007B	806	T	5	T	5
AF466202.2_FG007B	807	G	5	G	5
AF466202.2_FG007B	808	C	5	C	5
AF466202.2_FG007B	809	T	5	T	5
AF466202.2_FG007B	810	T	5	T	5
AF466202.2_FG007B	811	G	5	G	5
AF466202.2_FG007B	812	C	5	C	5
AF466202.2_FG007B	813	A	5	A	5
AF466202.2_FG007B	814	T	5	T	5
AF466202.2_FG007B	815	G	5	G	5
AF466202.2_FG007B	816	A	5	A	5
AF466202.2_FG007B	817	G	5	G	5
AF466202.2_FG007B	818	T	5	T	5
AF466202.2_FG007B	819	A	5	A	5
AF466202.2_FG007B	820	C	5	C	5
AF466202.2_FG007B	821	A	5	A	5
AF466202.2_FG007B	822	C	5	C	5
AF466202.2_FG007B	823	A	5	A	5
AF466202.2_FG007B	824	G	5	G	5
AF466202.2_FG007B	825	A	5	A	5
AF466202.2_FG007B	826	T	5	T	5
AF466202.2_FG007B	827	T	5	T	5
AF466202.2_FG007B	828	G	5	G	5
AF466202.2_FG007B	829	T	5	T	5
AF466202.2_FG007B	830	G	5	G	5
AF466202.2_FG007B	831	C	5	C	5
AF466202.2_FG007B	832	T	5	T	5
AF466202.2_FG007B	833	T	5	T	5
AF466202.2_FG007B	834	T	5	T	5
AF466202.2_FG007B	835	T	5	T	5
AF466202.2_FG007B	836	G	5	G	5
AF466202.2_FG007B	837	T	5	T	5
AF466202.2_FG007B	838	T	5	T	5
AF466202.2_FG007B	839	T	5	T	5
AF466202.2_FG007B	840	C	5	C	5
AF466202.2_FG007B	841	T	5	T	5
AF466202.2_FG007B	842	G	5	G	5
AF466202.2_FG007B	843	A	5	A	5
AF466202.2_FG007B	844	A	5	A	5
AF466202.2_FG007B	845	T	5	T	5
AF466202.2_FG007B	846	C	5	C	5
AF466202.2_FG007B	847	C	5	C	5
AF466202.2_FG007B	848	A	4	A	4
AF466202.2_FG007B	849	C	3	C	3
AF466202.2_FG007B	850	C	3	C	3
AF466202.2_FG007B	851	T	3	T	3
AF466202.2_FG007B	852	C	3	C	3
AF466202.2_FG007B	853	A	3	A	3
AF466202.2_FG007B	854	C	3	C	3
AF466202.2_FG007B	855	A	3	A	3
AF466202.2_FG007B	856	C	3	C	3
AF466202.2_FG007B	857	A	3	A	3
AF466202.2_FG007B	858	G	3	G	3
AF466202.2_FG007B	859	T	3	T	3
AF466202.2_FG007B	860	C	3	C	3
AF466202.2_FG007B	861	C	3	C	3
AF466202.2_FG007B	862	A	3	A	3
AF466202.2_FG007B	863	A	3	A	3
AF466202.2_FG007B	864	T	3	T	3
AF466202.2_FG007B	865	T	3	T	3
AF466202.2_FG007B	866	T	3	T	3
AF466202.2_FG007B	867	C	3	C	3
AF466202.2_FG007B	868	T	3	T	3
AF466202.2_FG007B	869	T	3	T	3
AF466202.2_FG007B	870	G	3	G	3
AF466202.2_FG007B	871	C	3	C	3
AF466202.2_FG007B	872	A	3	A	3
AF466202.2_FG007B	873	G	3	G	3
AF466202.2_FG007B	874	T	3	T	3
AF466202.2_FG007B	875	G	3	G	3
AF466202.2_FG007B	876	G	3	G	3
AF466202.2_FG007B	877	A	2	A	2
AF466202.2_FG007B	878	A	2	A	2
AF466202.2_FG007B	879	A	2	A	2
AF466202.2_FG007B	880	A	2	A	2
AF466202.2_FG007B	881	G	2	G	2
AF466202.2_FG007B	882	A	2	A	2
AF466202.2_FG007B	883	A	2	A	2
AF466202.2_FG007B	884	G	2	G	2
AF466202.2_FG007B	885	T	2	T	2
AF466202.2_FG007B	886	C	2	C	2
AF466202.2_FG007B	887	C	2	C	2
AF466202.2_FG007B	888	C	2	C	2
AF466202.2_FG007B	889	A	1	A	1
AF466202.2_FG007B	890	T	1	T	1
AF466202.2_FG007B	891	C	1	C	1
AF466202.2_FG007B	892	C	1	C	1
AF466202.2_FG007B	893	A	1	A	1
AF466202.2_FG007B	894	T	1	T	1
AF466202.2_FG007B	895	C	1	C	1
AF466202.2_FG007B	896	C	1	C	1
AF466202.2_FG007B	897	A	1	A	1
AF466202.2_FG007B	898	T	1	T	1
AF466202.2_FG007B	899	T	1	T	1
AF466202.2_FG007B	900	T	1	T	1
AF466202.2_FG007B	901	G	1	G	1
AF466202.2_FG007B	902	C	1	C	1
AF466202.2_FG007B	903	A	1	A	1
AF466202.2_FG007B	979	A	1	A	1
AF466202.2_FG007B	980	G	1	G	1
AF466202.2_FG007B	981	T	1	T	1
AF466202.2_FG007B	982	A	1	A	1
AF466202.2_FG007B	983	T	1	T	1
AF466202.2_FG007B	984	A	1	A	1
AF466202.2_FG007B	985	T	1	T	1
AF466202.2_FG007B	986	C	1	C	1
AF466202.2_FG007B	987	A	1	A	1
AF466202.2_FG007B	988	T	1	T	1
AF466202.2_FG007B	989	T	1	T	1
AF466202.2_FG007B	990	A	1	A	1
AF466202.2_FG007B	991	C	1	C	1
AF466202.2_FG007B	992	C	1	C	1
AF466202.2_FG007B	993	T	1	T	1
AF466202.2_FG007B	994	T	1	T	1
AF466202.2_FG007B	995	C	1	C	1
AF466202.2_FG007B	996	T	1	T	1
AF466202.2_FG007B	997	C	1	C	1
AF466202.2_FG007B	998	T	1	T	1
AF466202.2_FG007B	999	A	1	A	1
AF466202.2_FG007B	1000	T	1	T	1
AF466202.2_FG007B	1001	T	1	T	1
AF466202.2_FG007B	1002	C	1	C	1
AF466202.2_FG007B	1003	A	1	A	1
AF466202.2_FG007B	1004	C	1	C	1
AF466202.2_FG007B	1005	C	1	C	1
AF466202.2_FG007B	1006	C	1	C	1
AF466202.2_FG007B	1007	T	1	T	1
AF466202.2_FG007B	1008	T	1	T	1
AF466202.2_FG007B	1009	T	2	T	2
AF466202.2_FG007B	1010	T	2	T	2
AF466202.2_FG007B	1011	T	2	T	2
AF466202.2_FG007B	1012	T	2	T	2
AF466202.2_FG007B	1013	T	2	T	2
AF466202.2_FG007B	1014	G	2	G	2
AF466202.2_FG007B	1015	T	2	T	2
AF466202.2_FG007B	1016	A	2	A	2
AF466202.2_FG007B	1017	T	2	T	2
AF466202.2_FG007B	1018	T	2	T	2
AF466202.2_FG007B	1019	C	2	C	2
AF466202.2_FG007B	1020	A	2	A	2
AF466202.2_FG007B	1021	G	2	G	2
AF466202.2_FG007B	1022	T	2	T	2
AF466202.2_FG007B	1023	T	2	T	2
AF466202.2_FG007B	1024	A	2	A	2
AF466202.2_FG007B	1025	T	2	T	2
AF466202.2_FG007B	1026	G	2	G	2
AF466202.2_FG007B	1027	T	2	T	2
AF466202.2_FG007B	1028	A	2	A	2
AF466202.2_FG007B	1029	T	2	T	2
AF466202.2_FG007B	1030	C	2	C	2
AF466202.2_FG007B	1031	A	2	A	2
AF466202.2_FG007B	1032	A	2	A	2
AF466202.2_FG007B	1033	A	2	A	2
AF466202.2_FG007B	1034	T	2	T	2
AF466202.2_FG007B	1035	G	2	G	2
AF466202.2_FG007B	1036	C	2	C	2
AF466202.2_FG007B	1037	A	2	A	2
AF466202.2_FG007B	1038	G	2	G	2
AF466202.2_FG007B	1039	T	2	T	2
AF466202.2_FG007B	1040	T	2	T	2
AF466202.2_FG007B	1041	T	2	T	2
AF466202.2_FG007B	1042	T	2	T	2
AF466202.2_FG007B	1043	G	2	G	2
AF466202.2_FG007B	1044	A	2	A	2
AF466202.2_FG007B	1045	T	2	T	2
AF466202.2_FG007B	1046	A	2	A	2
AF466202.2_FG007B	1047	T	2	T	2
AF466202.2_FG007B	1048	T	2	T	2
AF466202.2_FG007B	1049	T	2	T	2
AF466202.2_FG007B	1050	G	2	G	2
AF466202.2_FG007B	1051	A	2	A	2
AF466202.2_FG007B	1052	T	2	T	2
AF466202.2_FG007B	1053	A	2	A	2
AF466202.2_FG007B	1054	G	2	G	2
AF466202.2_FG007B	1055	G	3	G	3
AF466202.2_FG007B	1056	A	3	A	3
AF466202.2_FG007B	1057	G	5	G	5
AF466202.2_FG007B	1058	A	6	A	6
AF466202.2_FG007B	1059	A	7	A	7
AF466202.2_FG007B	1060	T	9	T	9
AF466202.2_FG007B	1061	G	9	G	9
AF466202.2_FG007B	1062	G	11	G	11
AF466202.2_FG007B	1063	T	13	T	13
AF466202.2_FG007B	1064	A	14	A	14
AF466202.2_FG007B	1065	G	15	G	15
AF466202.2_FG007B	1066	A	15	A	15
AF466202.2_FG007B	1067	C	21	C	21
AF466202.2_FG007B	1068	C	21	C	21
AF466202.2_FG007B	1069	A	21	A	21
AF466202.2_FG007B	1070	T	21	T	21
AF466202.2_FG007B	1071	T	22	T	22
AF466202.2_FG007B	1072	G	25	G	25
AF466202.2_FG007B	1073	C	26	C	26
AF466202.2_FG007B	1074	G	26	G	26
AF466202.2_FG007B	1075	A	27	A	27
AF466202.2_FG007B	1076	G	30	G	30
AF466202.2_FG007B	1077	G	30	G	30
AF466202.2_FG007B	1078	G	29	G	29
AF466202.2_FG007B	1079	C	32	C	32
AF466202.2_FG007B	1080	A	34	A	34
AF466202.2_FG007B	1081	G	34	G	34
AF466202.2_FG007B	1082	T	35	T	35
AF466202.2_FG007B	1083	G	36	G	36
AF466202.2_FG007B	1084	G	36	G	36
AF466202.2_FG007B	1085	A	37	A	37
AF466202.2_FG007B	1086	G	37	G	37
AF466202.2_FG007B	1087	G	39	G	39
AF466202.2_FG007B	1088	A	40	A	40
AF466202.2_FG007B	1089	G	40	G	40
AF466202.2_FG007B	1090	T	41	T	41
AF466202.2_FG007B	1091	T	43	T	43
AF466202.2_FG007B	1092	G	45	G	45
AF466202.2_FG007B	1093	G	51	G	51
AF466202.2_FG007B	1094	G	52	G	52
AF466202.2_FG007B	1095	C	53	C	53
AF466202.2_FG007B	1096	G	53	G	53
AF466202.2_FG007B	1097	A	53	A	53
AF466202.2_FG007B	1098	C	59	C	59
AF466202.2_FG007B	1099	G	59	G	59
AF466202.2_FG007B	1100	T	59	T	59
AF466202.2_FG007B	1101	G	62	G	62
AF466202.2_FG007B	1102	G	65	G	65
AF466202.2_FG007B	1103	T	65	T	65
AF466202.2_FG007B	1104	C	66	C	66
AF466202.2_FG007B	1105	A	67	A	67
AF466202.2_FG007B	1106	G	69	G	69
AF466202.2_FG007B	1107	A	69	A	69
AF466202.2_FG007B	1108	C	71	C	71
AF466202.2_FG007B	1109	G	71	G	71
AF466202.2_FG007B	1110	A	71	A	71
AF466202.2_FG007B	1111	A	72	A	72
AF466202.2_FG007B	1112	G	73	G	73
AF466202.2_FG007B	1113	G	74	G	74
AF466202.2_FG007B	1114	C	74	C	74
AF466202.2_FG007B	1115	A	74	A	74
AF466202.2_FG007B	1116	G	74	G	74
AF466202.2_FG007B	1117	G	75	G	75
AF466202.2_FG007B	1118	G	75	G	75
AF466202.2_FG007B	1119	C	76	C	76
AF466202.2_FG007B	1120	A	76	A	76
AF466202.2_FG007B	1121	A	77	A	77
AF466202.2_FG007B	1122	A	78	A	78
AF466202.2_FG007B	1123	G	79	G	79
AF466202.2_FG007B	1124	C	79	C	79
AF466202.2_FG007B	1125	C	79	C	79
AF466202.2_FG007B	1126	A	79	A	79
AF466202.2_FG007B	1127	C	80	C	80
AF466202.2_FG007B	1128	G	81	G	81
AF466202.2_FG007B	1129	T	81	T	81
AF466202.2_FG007B	1130	C	81	C	81
AF466202.2_FG007B	1131	C	81	C	81
AF466202.2_FG007B	1132	A	82	A	82
AF466202.2_FG007B	1133	G	83	G	83
AF466202.2_FG007B	1134	T	84	T	84
AF466202.2_FG007B	1135	A	84	A	84
AF466202.2_FG007B	1136	G	84	G	84
AF466202.2_FG007B	1137	C	86	C	86
AF466202.2_FG007B	1138	C	86	C	86
AF466202.2_FG007B	1139	A	87	A	87
AF466202.2_FG007B	1140	C	87	C	87
AF466202.2_FG007B	1141	G	87	G	87
AF466202.2_FG007B	1142	A	87	A	87
AF466202.2_FG007B	1143	G	87	G	87
AF466202.2_FG007B	1144	G	87	G	87
AF466202.2_FG007B	1145	C	89	C	89
AF466202.2_FG007B	1146	T	89	T	89
AF466202.2_FG007B	1147	G	89	G	89
AF466202.2_FG007B	1148	C	89	C	89
AF466202.2_FG007B	1149	A	90	A	90
AF466202.2_FG007B	1150	T	90	T	90
AF466202.2_FG007B	1151	C	92	C	92
AF466202.2_FG007B	1152	G	92	G	92
AF466202.2_FG007B	1153	C	95	C	95
AF466202.2_FG007B	1154	G	94	G	94
AF466202.2_FG007B	1155	A	94	A	94
AF466202.2_FG007B	1156	G	92	G	92
AF466202.2_FG007B	1157	G	91	G	91
AF466202.2_FG007B	1158	G	90	G	90
AF466202.2_FG007B	1159	C	88	C	88
AF466202.2_FG007B	1160	G	88	G	88
AF466202.2_FG007B	1161	G	86	G	86
AF466202.2_FG007B	1162	T	84	T	84
AF466202.2_FG007B	1163	G	83	G	83
AF466202.2_FG007B	1164	G	82	G	82
AF466202.2_FG007B	1165	A	82	A	82
AF466202.2_FG007B	1166	G	76	G	76
AF466202.2_FG007B	1167	G	77	G	77
AF466202.2_FG007B	1168	A	77	A	77
AF466202.2_FG007B	1169	G	77	G	77
AF466202.2_FG007B	1170	C	77	C	77
AF466202.2_FG007B	1171	T	75	T	75
AF466202.2_FG007B	1172	G	75	G	75
AF466202.2_FG007B	1173	G	75	G	75
AF466202.2_FG007B	1174	G	75	G	75
AF466202.2_FG007B	1175	C	74	C	74
AF466202.2_FG007B	1176	G	75	G	75
AF466202.2_FG007B	1177	A	75	A	75
AF466202.2_FG007B	1178	C	73	C	73
AF466202.2_FG007B	1179	G	71	G	71
AF466202.2_FG007B	1180	A	71	A	71
AF466202.2_FG007B	1181	G	71	G	71
AF466202.2_FG007B	1182	G	71	G	71
AF466202.2_FG007B	1183	T	71	T	71
AF466202.2_FG007B	1184	C	70	C	70
AF466202.2_FG007B	1185	A	70	A	70
AF466202.2_FG007B	1186	G	68	G	68
AF466202.2_FG007B	1187	A	67	A	67
AF466202.2_FG007B	1188	C	68	C	68
AF466202.2_FG007B	1189	T	67	T	67
AF466202.2_FG007B	1190	A	65	A	65
AF466202.2_FG007B	1191	A	63	A	63
AF466202.2_FG007B	1192	G	57	G	57
AF466202.2_FG007B	1193	G	57	G	57
AF466202.2_FG007B	1194	C	56	C	56
AF466202.2_FG007B	1195	G	56	G	56
AF466202.2_FG007B	1196	A	56	A	56
AF466202.2_FG007B	1197	G	51	G	51
AF466202.2_FG007B	1198	G	52	G	52
AF466202.2_FG007B	1199	T	52	T	52
AF466202.2_FG007B	1200	G	50	G	50
AF466202.2_FG007B	1201	A	50	A	50
AF466202.2_FG007B	1202	A	51	A	51
AF466202.2_FG007B	1203	G	50	G	50
AF466202.2_FG007B	1204	A	51	A	51
AF466202.2_FG007B	1205	A	49	A	49
AF466202.2_FG007B	1206	T	51	T	51
AF466202.2_FG007B	1207	C	49	C	49
AF466202.2_FG007B	1208	A	52	A	52
AF466202.2_FG007B	1209	C	60	C	60
AF466202.2_FG007B	1210	T	64	T	64
AF466202.2_FG007B	1211	G	63	G	63
AF466202.2_FG007B	1212	T	62	T	62
AF466202.2_FG007B	1213	T	62	T	62
AF466202.2_FG007B	1214	G	62	G	62
AF466202.2_FG007B	1215	G	62	G	62
AF466202.2_FG007B	1216	G	61	G	61
AF466202.2_FG007B	1217	C	61	C	61
AF466202.2_FG007B	1218	T	60	T	60
AF466202.2_FG007B	1219	G	60	G	60
AF466202.2_FG007B	1220	C	59	C	59
AF466202.2_FG007B	1221	A	58	A	58
AF466202.2_FG007B	1222	T	57	T	57
AF466202.2_FG007B	1223	C	57	C	57
AF466202.2_FG007B	1224	A	57	A	57
AF466202.2_FG007B	1225	G	57	G	57
AF466202.2_FG007B	1226	T	56	T	56
AF466202.2_FG007B	1227	C	55	C	55
AF466202.2_FG007B	1228	A	55	A	55
AF466202.2_FG007B	1229	G	55	G	55
AF466202.2_FG007B	1230	C	55	C	55
AF466202.2_FG007B	1231	A	54	A	54
AF466202.2_FG007B	1232	C	53	C	53
AF466202.2_FG007B	1233	C	52	C	52
AF466202.2_FG007B	1234	C	52	C	52
AF466202.2_FG007B	1235	T	52	T	52
AF466202.2_FG007B	1236	C	50	C	50
AF466202.2_FG007B	1237	T	50	T	50
AF466202.2_FG007B	1238	A	49	A	49
AF466202.2_FG007B	1239	A	49	A	49
AF466202.2_FG007B	1240	G	49	G	49
AF466202.2_FG007B	1241	G	49	G	49
AF466202.2_FG007B	1242	G	49	G	49
AF466202.2_FG007B	1243	A	49	A	49
AF466202.2_FG007B	1244	G	47	G	47
AF466202.2_FG007B	1245	G	47	G	47
AF466202.2_FG007B	1246	A	47	A	47
AF466202.2_FG007B	1247	G	47	G	47
AF466202.2_FG007B	1248	G	46	G	46
AF466202.2_FG007B	1249	A	46	A	46
AF466202.2_FG007B	1250	T	44	T	44
AF466202.2_FG007B	1251	G	44	G	44
AF466202.2_FG007B	1252	C	41	C	41
AF466202.2_FG007B	1253	A	41	A	41
AF466202.2_FG007B	1254	T	41	T	41
AF466202.2_FG007B	1255	A	41	A	41
AF466202.2_FG007B	1256	T	41	T	41
AF466202.2_FG007B	1257	G	41	G	41
AF466202.2_FG007B	1258	A	41	A	41
AF466202.2_FG007B	1259	T	41	T	41
AF466202.2_FG007B	1260	G	41	G	41
AF466202.2_FG007B	1261	C	41	C	41
AF466202.2_FG007B	1262	G	41	G	41
AF466202.2_FG007B	1263	T	41	T	41
AF466202.2_FG007B	1264	C	41	C	41
AF466202.2_FG007B	1265	A	41	A	41
AF466202.2_FG007B	1266	G	40	G	40
AF466202.2_FG007B	1267	C	40	C	40
AF466202.2_FG007B	1268	T	40	T	40
AF466202.2_FG007B	1269	T	39	T	39
AF466202.2_FG007B	1270	A	38	A	38
AF466202.2_FG007B	1271	A	37	A	37
AF466202.2_FG007B	1272	G	37	G	37
AF466202.2_FG007B	1273	A	36	A	36
AF466202.2_FG007B	1274	G	34	G	34
AF466202.2_FG007B	1275	C	33	C	33
AF466202.2_FG007B	1276	A	33	A	33
AF466202.2_FG007B	1277	T	32	T	32
AF466202.2_FG007B	1278	C	32	C	32
AF466202.2_FG007B	1279	G	32	G	32
AF466202.2_FG007B	1280	C	33	C	33
AF466202.2_FG007B	1281	C	32	C	32
AF466202.2_FG007B	1282	T	32	T	32
AF466202.2_FG007B	1283	T	32	T	32
AF466202.2_FG007B	1284	C	32	C	32
AF466202.2_FG007B	1285	G	32	G	32
AF466202.2_FG007B	1286	G	32	G	32
AF466202.2_FG007B	1287	C	31	C	31
AF466202.2_FG007B	1288	T	31	T	31
AF466202.2_FG007B	1289	G	31	G	31
AF466202.2_FG007B	1290	C	31	C	31
AF466202.2_FG007B	1291	T	31	T	31
AF466202.2_FG007B	1292	C	30	C	30
AF466202.2_FG007B	1293	G	30	G	30
AF466202.2_FG007B	1294	T	30	T	30
AF466202.2_FG007B	1295	C	30	C	30
AF466202.2_FG007B	1296	A	29	A	29
AF466202.2_FG007B	1297	G	28	G	28
AF466202.2_FG007B	1298	T	28	T	28
AF466202.2_FG007B	1299	C	27	C	27
AF466202.2_FG007B	1300	T	24	T	24
AF466202.2_FG007B	1301	C	23	C	23
AF466202.2_FG007B	1302	C	23	C	23
AF466202.2_FG007B	1303	A	21	A	21
AF466202.2_FG007B	1304	A	21	A	21
AF466202.2_FG007B	1305	T	19	T	19
AF466202.2_FG007B	1306	C	18	C	18
AF466202.2_FG007B	1307	C	15	C	15
AF466202.2_FG007B	1308	G	7	G	7
AF466202.2_FG007B	1309	G	2	G	2
AF466202.2_FG007B	1310	T	2	T	2
AF466202.2_FG007B	1311	G	2	G	2
AF466202.2_FG007B	1312	A	2	A	2
AF466202.2_FG007B	1313	G	2	G	2
AF466202.2_FG007B	1314	A	2	A	2
AF466202.2_FG007B	1315	G	2	G	2
AF466202.2_FG007B	1316	C	2	C	2
AF466202.2_FG007B	1317	T	2	T	2
AF466202.2_FG007B	1318	C	2	C	2
AF466202.2_FG007B	1319	C	2	C	2
AF466202.2_FG007B	1320	A	2	A	2
AF466202.2_FG007B	1321	A	2	A	2
AF466202.2_FG007B	1322	T	2	T	2
AF466202.2_FG007B	1323	T	2	T	2
AF466202.2_FG007B	1324	A	2	A	2
AF466202.2_FG007B	1325	T	2	T	2
AF466202.2_FG007B	1326	C	2	C	2
AF466202.2_FG007B	1327	A	2	A	2
AF466202.2_FG007B	1328	G	2	G	2
AF466202.2_FG007B	1329	T	2	T	2
AF466202.2_FG007B	1330	C	2	C	2
AF466202.2_FG007B	1331	C	2	C	2
AF466202.2_FG007B	1332	A	2	A	2
AF466202.2_FG007B	1333	T	2	T	2
AF466202.2_FG007B	1334	T	2	T	2
AF466202.2_FG007B	1335	C	2	C	2
AF466202.2_FG007B	1336	C	2	C	2
AF466202.2_FG007B	1337	A	2	A	2
AF466202.2_FG007B	1338	C	2	C	2
AF466202.2_FG007B	1339	T	2	T	2
AF466202.2_FG007B	1340	G	2	G	2
AF466202.2_FG007B	1341	C	2	C	2
AF466202.2_FG007B	1342	T	2	T	2
AF466202.2_FG007B	1343	A	2	A	2
AF466202.2_FG007B	1344	T	2	T	2
AF466202.2_FG007B	1345	T	2	T	2
AF466202.2_FG007B	1346	G	2	G	2
AF466202.2_FG007B	1347	G	2	G	2
AF466202.2_FG007B	1348	T	2	T	2
AF466202.2_FG007B	1349	G	2	G	2
AF466202.2_FG007B	1350	G	2	G	2
AF466202.2_FG007B	1351	T	2	T	2
AF466202.2_FG007B	1352	T	2	T	2
AF466202.2_FG007B	1353	T	2	T	2
AF466202.2_FG007B	1354	G	2	G	2
AF466202.2_FG007B	1355	G	2	G	2
AF466202.2_FG007B	1356	G	2	G	2
AF466202.2_FG007B	1357	T	2	T	2
AF466202.2_FG007B	1358	A	2	A	2
AF466202.2_FG007B	1359	C	2	C	2
AF466202.2_FG007B	1360	C	2	C	2
AF466202.2_FG007B	1361	T	2	T	2
AF466202.2_FG007B	1362	G	2	G	2
AF466202.2_FG007B	1363	C	2	C	2
AF466202.2_FG007B	1364	A	2	A	2
AF466202.2_FG007B	1365	T	2	T	2
AF466202.2_FG007B	1366	T	2	T	2
AF466202.2_FG007B	1367	G	2	G	2
AF466202.2_FG007B	1368	G	2	G	2
AF466202.2_FG007B	1369	G	2	G	2
AF466202.2_FG007B	1370	T	2	T	2
AF466202.2_FG007B	1371	G	2	G	2
AF466202.2_FG007B	1372	T	2	T	2
AF466202.2_FG007B	1373	T	2	T	2
AF466202.2_FG007B	1374	T	2	T	2
AF466202.2_FG007B	1375	T	2	T	2
AF466202.2_FG007B	1376	T	2	T	2
AF466202.2_FG007B	1377	T	2	T	2
AF466202.2_FG007B	1378	A	2	A	2
AF466202.2_FG007B	1459	T	1	T	1
AF466202.2_FG007B	1460	T	1	T	1
AF466202.2_FG007B	1461	T	1	T	1
AF466202.2_FG007B	1462	T	1	T	1
AF466202.2_FG007B	1463	C	1	C	1
AF466202.2_FG007B	1464	T	1	T	1
AF466202.2_FG007B	1465	A	1	A	1
AF466202.2_FG007B	1466	A	1	A	1
AF466202.2_FG007B	1467	T	1	T	1
AF466202.2_FG007B	1468	T	1	T	1
AF466202.2_FG007B	1469	T	1	T	1
AF466202.2_FG007B	1470	A	1	A	1
AF466202.2_FG007B	1471	T	1	T	1
AF466202.2_FG007B	1472	T	1	T	1
AF466202.2_FG007B	1473	T	1	T	1
AF466202.2_FG007B	1474	A	1	A	1
AF466202.2_FG007B	1475	G	1	G	1
AF466202.2_FG007B	1476	T	1	T	1
AF466202.2_FG007B	1477	G	1	G	1
AF466202.2_FG007B	1478	C	1	C	1
AF466202.2_FG007B	1479	T	1	T	1
AF466202.2_FG007B	1480	C	1	C	1
AF466202.2_FG007B	1481	A	1	A	1
AF466202.2_FG007B	1482	A	1	A	1
AF466202.2_FG007B	1483	T	1	T	1
AF466202.2_FG007B	1484	A	1	A	1
AF466202.2_FG007B	1485	A	1	A	1
AF466202.2_FG007B	1486	T	1	T	1
AF466202.2_FG007B	1487	A	1	A	1
AF466202.2_FG007B	1488	T	1	T	1
AF466202.2_FG007B	1489	T	1	T	1
AF466202.2_FG007B	1490	C	1	C	1
AF466202.2_FG007B	1491	C	1	C	1
AF466202.2_FG007B	1492	A	1	A	1
AF466202.2_FG007B	1493	T	1	T	1
AF466202.2_FG007B	1494	A	1	A	1
AF466202.2_FG007B	1495	C	1	C	1
AF466202.2_FG007B	1496	T	1	T	1
AF466202.2_FG007B	1497	G	1	G	1
AF466202.2_FG007B	1498	A	1	A	1
AF466202.2_FG007B	1499	C	1	C	1
AF466202.2_FG007B	1500	G	1	G	1
AF466202.2_FG007B	1501	T	1	T	1
AF466202.2_FG007B	1502	T	1	T	1
AF466202.2_FG007B	1503	A	1	A	1
AF466202.2_FG007B	1504	C	1	C	1
AF466202.2_FG007B	1505	A	1	A	1
AF466202.2_FG007B	1506	T	1	T	1
AF466202.2_FG007B	1507	A	1	A	1
AF466202.2_FG007B	1508	T	1	T	1
AF466202.2_FG007B	1509	T	1	T	1
AF466202.2_FG007B	1510	G	1	G	1
AF466202.2_FG007B	1511	T	1	T	1
AF466202.2_FG007B	1512	C	1	C	1
AF466202.2_FG007B	1513	T	1	T	1
AF466202.2_FG007B	1514	T	1	T	1
AF466202.2_FG007B	1515	T	1	T	1
AF466202.2_FG007B	1516	A	1	A	1
AF466202.2_FG007B	1517	T	1	T	1
AF466202.2_FG007B	1518	T	1	T	1
AF466202.2_FG007B	1519	A	1	A	1
AF466202.2_FG007B	1520	A	1	A	1
AF466202.2_FG007B	1521	A	1	A	1
AF466202.2_FG007B	1522	T	1	T	1
AF466202.2_FG007B	1523	A	1	A	1
AF466202.2_FG007B	1524	A	1	A	1
AF466202.2_FG007B	1525	G	1	G	1
AF466202.2_FG007B	1526	A	1	A	1
AF466202.2_FG007B	1527	G	1	G	1
AF466202.2_FG007B	1528	G	1	G	1
AF466202.2_FG007B	1529	C	1	C	1
AF466202.2_FG007B	1530	G	1	G	1
AF466202.2_FG007B	1531	G	1	G	1
AF466202.2_FG007B	1532	T	1	T	1
AF466202.2_FG007B	1533	T	1	T	1
AF466202.2_FG007B	1534	C	1	C	1
AF466202.2_FG007B	1535	A	1	A	1
AF466202.2_FG007B	1536	T	1	T	1
AF466202.2_FG007B	1537	T	1	T	1
AF466202.2_FG007B	1538	A	1	A	1
AF466202.2_FG007B	1539	T	1	T	1
AF466202.2_FG007B	1540	C	1	C	1
AF466202.2_FG007B	1541	T	1	T	1
AF466202.2_FG007B	1542	T	1	T	1
AF466202.2_FG007B	1543	G	1	G	1
AF466202.2_FG007B	1544	T	1	T	1
AF466202.2_FG007B	1545	C	1	C	1
AF466202.2_FG007B	1546	T	1	T	1
AF466202.2_FG007B	1547	T	1	T	1
AF466202.2_FG007B	1548	T	1	T	1
AF466202.2_FG007B	1549	A	1	A	1
AF466202.2_FG007B	1550	T	1	T	1
AF466202.2_FG007B	1551	T	1	T	1
AF466202.2_FG007B	1552	A	1	A	1
AF466202.2_FG007B	1553	A	1	A	1
AF466202.2_FG007B	1554	A	1	A	1
AF466202.2_FG007B	1555	T	1	T	1
AF466202.2_FG007B	1556	A	1	A	1
AF466202.2_FG007B	1557	A	1	A	1
AF466202.2_FG007B	1871	T	1	T	1
AF466202.2_FG007B	1872	G	1	G	1
AF466202.2_FG007B	1873	C	1	C	1
AF466202.2_FG007B	1874	T	1	T	1
AF466202.2_FG007B	1875	G	1	G	1
AF466202.2_FG007B	1876	A	1	A	1
AF466202.2_FG007B	1877	T	1	T	1
AF466202.2_FG007B	1878	C	1	C	1
AF466202.2_FG007B	1879	A	1	A	1
AF466202.2_FG007B	1880	G	1	G	1
AF466202.2_FG007B	1881	T	1	T	1
AF466202.2_FG007B	1882	A	1	A	1
AF466202.2_FG007B	1883	A	1	A	1
AF466202.2_FG007B	1884	A	1	A	1
AF466202.2_FG007B	1885	A	1	A	1
AF466202.2_FG007B	1886	A	1	A	1
AF466202.2_FG007B	1887	A	1	A	1
AF466202.2_FG007B	1888	T	1	T	1
AF466202.2_FG007B	1889	C	1	C	1
AF466202.2_FG007B	1890	A	1	A	1
AF466202.2_FG007B	1891	A	1	A	1
AF466202.2_FG007B	1892	A	1	A	1
AF466202.2_FG007B	1893	C	1	C	1
AF466202.2_FG007B	1894	A	1	A	1
AF466202.2_FG007B	1895	T	1	T	1
AF466202.2_FG007B	1896	G	1	G	1
AF466202.2_FG007B	1897	A	1	A	1
AF466202.2_FG007B	1898	T	1	T	1
AF466202.2_FG007B	1899	A	1	A	1
AF466202.2_FG007B	1900	C	1	C	1
AF466202.2_FG007B	1901	T	1	T	1
AF466202.2_FG007B	1902	T	1	T	1
AF466202.2_FG007B	1903	T	1	T	1
AF466202.2_FG007B	1904	T	1	T	1
AF466202.2_FG007B	1905	C	1	C	1
AF466202.2_FG007B	1906	C	1	C	1
AF466202.2_FG007B	1907	A	1	A	1
AF466202.2_FG007B	1908	T	1	T	1
AF466202.2_FG007B	1909	A	1	A	1
AF466202.2_FG007B	1910	A	1	A	1
AF466202.2_FG007B	1911	A	1	A	1
AF466202.2_FG007B	1912	A	1	A	1
AF466202.2_FG007B	1913	G	1	G	1
AF466202.2_FG007B	1914	G	1	G	1
AF466202.2_FG007B	1915	T	1	T	1
AF466202.2_FG007B	1916	T	1	T	1
AF466202.2_FG007B	1917	G	1	G	1
AF466202.2_FG007B	1918	T	1	T	1
AF466202.2_FG007B	1919	T	1	T	1
AF466202.2_FG007B	1920	T	1	T	1
AF466202.2_FG007B	1921	T	1	T	1
AF466202.2_FG007B	1922	C	1	C	1
AF466202.2_FG007B	1923	C	1	C	1
AF466202.2_FG007B	1924	T	1	T	1
AF466202.2_FG007B	1925	G	1	G	1
AF466202.2_FG007B	1926	T	1	T	1
AF466202.2_FG007B	1927	T	1	T	1
AF466202.2_FG007B	1928	C	1	C	1
AF466202.2_FG007B	1929	T	1	T	1
AF466202.2_FG007B	1930	A	1	A	1
AF466202.2_FG007B	1931	T	1	T	1
AF466202.2_FG007B	1932	T	1	T	1
AF466202.2_FG007B	1933	T	1	T	1
AF466202.2_FG007B	1934	G	1	G	1
AF466202.2_FG007B	1935	T	1	T	1
AF466202.2_FG007B	1936	T	1	T	1
AF466202.2_FG007B	1937	G	1	G	1
AF466202.2_FG007B	1938	T	1	T	1
AF466202.2_FG007B	1939	A	1	A	1
AF466202.2_FG007B	1940	C	1	C	1
AF466202.2_FG007B	1941	G	1	G	1
AF466202.2_FG007B	1942	T	1	T	1
AF466202.2_FG007B	1943	A	1	A	1
AF466202.2_FG007B	1944	A	1	A	1
AF466202.2_FG007B	1945	T	1	T	1
AF466202.2_FG007B	1946	A	1	A	1
AF466202.2_FG007B	1947	C	1	C	1
AF466202.2_FG007B	1948	A	1	A	1
AF466202.2_FG007B	1949	T	1	T	1
AF466202.2_FG007B	1950	A	1	A	1
AF466202.2_FG007B	1951	T	1	T	1
AF466202.2_FG007B	1952	A	1	A	1
AF466202.2_FG007B	1953	T	1	T	1
AF466202.2_FG007B	1954	T	1	T	1
AF466202.2_FG007B	1955	T	1	T	1
AF466202.2_FG007B	1956	T	1	T	1
AF466202.2_FG007B	1957	G	1	G	1
AF466202.2_FG007B	1958	C	1	C	1
AF466202.2_FG007B	1959	C	1	C	1
AF466202.2_FG007B	1960	C	1	C	1
AF466202.2_FG007B	1961	A	1	A	1
AF466202.2_FG007B	1962	A	1	A	1
AF466202.2_FG007B	1963	G	1	G	1
AF466202.2_FG007B	1964	G	1	G	1
AF466202.2_FG007B	1965	T	1	T	1
AF466202.2_FG007B	1966	T	1	T	1
AF466202.2_FG007B	1967	A	1	A	1
AF466202.2_FG007B	1968	G	1	G	1
AF466202.2_FG007B	1969	C	1	C	1
AF466202.2_FG007B	1972	C	1	C	1
AF466202.2_FG007B	1973	C	1	C	1
AF466202.2_FG007B	1974	C	1	C	1
AF466202.2_FG007B	1975	T	1	T	1
AF466202.2_FG007B	1976	G	1	G	1
AF466202.2_FG007B	1977	G	2	G	2
AF466202.2_FG007B	1978	T	2	T	2
AF466202.2_FG007B	1979	C	2	C	2
AF466202.2_FG007B	1980	T	2	T	2
AF466202.2_FG007B	1981	C	2	C	2
AF466202.2_FG007B	1982	G	2	G	2
AF466202.2_FG007B	1983	C	2	C	2
AF466202.2_FG007B	1984	G	2	G	2
AF466202.2_FG007B	1985	C	2	C	2
AF466202.2_FG007B	1986	G	2	G	2
AF466202.2_FG007B	1987	C	2	C	2
AF466202.2_FG007B	1988	C	2	C	2
AF466202.2_FG007B	1989	T	2	T	2
AF466202.2_FG007B	1990	G	2	G	2
AF466202.2_FG007B	1991	C	2	C	2
AF466202.2_FG007B	1992	G	2	G	2
AF466202.2_FG007B	1993	G	2	G	2
AF466202.2_FG007B	1994	C	2	C	2
AF466202.2_FG007B	1995	G	2	G	2
AF466202.2_FG007B	1996	G	2	G	2
AF466202.2_FG007B	1997	A	2	A	2
AF466202.2_FG007B	1998	G	2	G	2
AF466202.2_FG007B	1999	A	2	A	2
AF466202.2_FG007B	2000	T	2	T	2
AF466202.2_FG007B	2001	C	2	C	2
AF466202.2_FG007B	2002	G	2	G	2
AF466202.2_FG007B	2003	G	2	G	2
AF466202.2_FG007B	2004	T	2	T	2
AF466202.2_FG007B	2005	C	2	C	2
AF466202.2_FG007B	2006	C	2	C	2
AF466202.2_FG007B	2007	A	2	A	2
AF466202.2_FG007B	2008	A	2	A	2
AF466202.2_FG007B	2009	G	2	G	2
AF466202.2_FG007B	2010	T	2	T	2
AF466202.2_FG007B	2011	T	2	T	2
AF466202.2_FG007B	2012	T	2	T	2
AF466202.2_FG007B	2013	A	2	A	2
AF466202.2_FG007B	2014	G	2	G	2
AF466202.2_FG007B	2015	T	2	T	2
AF466202.2_FG007B	2016	C	2	C	2
AF466202.2_FG007B	2017	T	2	T	2
AF466202.2_FG007B	2018	C	2	C	2
AF466202.2_FG007B	2019	T	2	T	2
AF466202.2_FG007B	2020	A	2	A	2
AF466202.2_FG007B	2021	G	2	G	2
AF466202.2_FG007B	2022	C	2	C	2
AF466202.2_FG007B	2023	G	2	G	2
AF466202.2_FG007B	2024	T	2	T	2
AF466202.2_FG007B	2025	T	2	T	2
AF466202.2_FG007B	2026	T	2	T	2
AF466202.2_FG007B	2027	G	2	G	2
AF466202.2_FG007B	2028	G	2	G	2
AF466202.2_FG007B	2029	C	3	C	3
AF466202.2_FG007B	2030	T	3	T	3
AF466202.2_FG007B	2031	G	3	G	3
AF466202.2_FG007B	2032	A	3	A	3
AF466202.2_FG007B	2033	T	3	T	3
AF466202.2_FG007B	2034	T	3	T	3
AF466202.2_FG007B	2035	A	3	A	3
AF466202.2_FG007B	2036	G	3	G	3
AF466202.2_FG007B	2037	T	3	T	3
AF466202.2_FG007B	2038	C	3	C	3
AF466202.2_FG007B	2039	G	3	G	3
AF466202.2_FG007B	2040	G	3	G	3
AF466202.2_FG007B	2041	T	3	T	3
AF466202.2_FG007B	2042	T	3	T	3
AF466202.2_FG007B	2043	G	3	G	3
AF466202.2_FG007B	2044	T	3	T	3
AF466202.2_FG007B	2045	G	3	G	3
AF466202.2_FG007B	2046	G	3	G	3
AF466202.2_FG007B	2047	T	3	T	3
AF466202.2_FG007B	2048	G	3	G	3
AF466202.2_FG007B	2049	C	3	C	3
AF466202.2_FG007B	2050	T	3	T	3
AF466202.2_FG007B	2051	C	3	C	3
AF466202.2_FG007B	2052	T	3	T	3
AF466202.2_FG007B	2053	T	3	T	3
AF466202.2_FG007B	2054	C	3	C	3
AF466202.2_FG007B	2055	T	3	T	3
AF466202.2_FG007B	2056	G	3	G	3
AF466202.2_FG007B	2057	C	3	C	3
AF466202.2_FG007B	2058	T	3	T	3
AF466202.2_FG007B	2059	T	3	T	3
AF466202.2_FG007B	2060	G	3	G	3
AF466202.2_FG007B	2061	T	3	T	3
AF466202.2_FG007B	2062	T	3	T	3
AF466202.2_FG007B	2063	T	3	T	3
AF466202.2_FG007B	2064	G	3	G	3
AF466202.2_FG007B	2065	C	3	C	3
AF466202.2_FG007B	2066	T	3	T	3
AF466202.2_FG007B	2067	T	3	T	3
AF466202.2_FG007B	2068	C	3	C	3
AF466202.2_FG007B	2069	T	3	T	3
AF466202.2_FG007B	2070	A	3	A	3
AF466202.2_FG007B	2071	G	2	G	2
AF466202.2_FG007B	2072	G	2	G	2
AF466202.2_FG007B	2073	A	2	A	2
AF466202.2_FG007B	2074	C	2	C	2
AF466202.2_FG007B	2075	A	2	A	2
AF466202.2_FG007B	2076	A	1	A	1
AF466202.2_FG007B	2077	A	1	A	1
AF466202.2_FG007B	2078	T	1	T	1
AF466202.2_FG007B	2079	T	1	T	1
AF466202.2_FG007B	2080	G	1	G	1
AF466202.2_FG007B	2081	C	1	C	1
AF466202.2_FG007B	2082	T	1	T	1
AF466202.2_FG007B	2083	G	1	G	1
AF466202.2_FG007B	2084	G	1	G	1
AF466202.2_FG007B	2085	A	1	A	1
AF466202.2_FG007B	2086	C	1	C	1
AF466202.2_FG007B	2087	A	1	A	1
AF466202.2_FG007B	2088	T	1	T	1
AF466202.2_FG007B	2089	G	1	G	1
AF466202.2_FG007B	2090	A	1	A	1
AF466202.2_FG007B	2091	C	1	C	1
AF466202.2_FG007B	2092	C	1	C	1
AF466202.2_FG007B	2093	A	1	A	1
AF466202.2_FG007B	2094	G	1	G	1
AF466202.2_FG007B	2095	C	1	C	1
AF466202.2_FG007B	2096	G	1	G	1
AF466202.2_FG007B	2097	T	1	T	1
AF466202.2_FG007B	2098	T	1	T	1
AF466202.2_FG007B	2099	T	1	T	1
AF466202.2_FG007B	2100	C	1	C	1
AF466202.2_FG007B	2101	G	1	G	1
AF466202.2_FG007B	2102	C	1	C	1
AF466202.2_FG007B	2103	G	1	G	1
AF466202.2_FG007B	2104	C	1	C	1
AF466202.2_FG007B	2105	C	1	C	1
AF466202.2_FG007B	2106	T	1	T	1
AF466202.2_FG007B	2107	G	1	G	1
AF466202.2_FG007B	2108	T	1	T	1
AF466202.2_FG007B	2109	T	1	T	1
AF466202.2_FG007B	2110	C	1	C	1
AF466202.2_FG007B	2111	C	1	C	1
AF466202.2_FG007B	2112	C	1	C	1
AF466202.2_FG007B	2113	G	1	G	1
AF466202.2_FG007B	2114	A	1	A	1
AF466202.2_FG007B	2115	T	1	T	1
AF466202.2_FG007B	2116	C	1	C	1
AF466202.2_FG007B	2117	A	1	A	1
AF466202.2_FG007B	2118	C	1	C	1
AF466202.2_FG007B	2119	C	1	C	1
AF466202.2_FG007B	2120	G	1	G	1
AF466202.2_FG007B	2121	A	1	A	1
AF466202.2_FG007B	2122	C	1	C	1
AF466202.2_FG007B	2123	C	1	C	1
AF466202.2_FG007B	2124	G	1	G	1
AF466202.2_FG007B	2125	G	1	G	1
AF466202.2_FG007B	2126	C	1	C	1
AF466202.2_FG007B	2127	T	1	T	1
AF466202.2_FG007B	2196	A	1	A	1
AF466202.2_FG007B	2197	T	1	T	1
AF466202.2_FG007B	2198	G	1	G	1
AF466202.2_FG007B	2199	C	1	C	1
AF466202.2_FG007B	2200	T	1	T	1
AF466202.2_FG007B	2201	T	1	T	1
AF466202.2_FG007B	2202	T	1	T	1
AF466202.2_FG007B	2203	G	1	G	1
AF466202.2_FG007B	2204	C	1	C	1
AF466202.2_FG007B	2205	C	1	C	1
AF466202.2_FG007B	2206	G	1	G	1
AF466202.2_FG007B	2207	A	1	A	1
AF466202.2_FG007B	2208	A	1	A	1
AF466202.2_FG007B	2209	T	1	T	1
AF466202.2_FG007B	2210	G	1	G	1
AF466202.2_FG007B	2211	T	1	T	1
AF466202.2_FG007B	2212	A	1	A	1
AF466202.2_FG007B	2213	C	1	C	1
AF466202.2_FG007B	2214	C	1	C	1
AF466202.2_FG007B	2215	T	1	T	1
AF466202.2_FG007B	2216	A	1	A	1
AF466202.2_FG007B	2217	A	1	A	1
AF466202.2_FG007B	2218	A	1	A	1
AF466202.2_FG007B	2219	T	1	T	1
AF466202.2_FG007B	2220	A	1	A	1
AF466202.2_FG007B	2221	T	1	T	1
AF466202.2_FG007B	2222	A	1	A	1
AF466202.2_FG007B	2223	T	1	T	1
AF466202.2_FG007B	2224	G	1	G	1
AF466202.2_FG007B	2225	A	1	A	1
AF466202.2_FG007B	2226	A	1	A	1
AF466202.2_FG007B	2227	G	1	G	1
AF466202.2_FG007B	2228	T	1	T	1
AF466202.2_FG007B	2229	C	1	C	1
AF466202.2_FG007B	2230	C	1	C	1
AF466202.2_FG007B	2231	T	1	T	1
AF466202.2_FG007B	2232	G	1	G	1
AF466202.2_FG007B	2233	G	1	G	1
AF466202.2_FG007B	2234	A	1	A	1
AF466202.2_FG007B	2235	T	1	T	1
AF466202.2_FG007B	2236	T	1	T	1
AF466202.2_FG007B	2237	A	1	A	1
AF466202.2_FG007B	2238	G	1	G	1
AF466202.2_FG007B	2239	T	1	T	1
AF466202.2_FG007B	2240	G	1	G	1
AF466202.2_FG007B	2241	T	1	T	1
AF466202.2_FG007B	2242	C	1	C	1
AF466202.2_FG007B	2243	C	1	C	1
AF466202.2_FG007B	2244	T	1	T	1
AF466202.2_FG007B	2245	A	1	A	1
AF466202.2_FG007B	2246	T	1	T	1
AF466202.2_FG007B	2247	C	1	C	1
AF466202.2_FG007B	2248	T	1	T	1
AF466202.2_FG007B	2249	T	1	T	1
AF466202.2_FG007B	2250	T	1	T	1
AF466202.2_FG007B	2251	G	1	G	1
AF466202.2_FG007B	2252	T	1	T	1
AF466202.2_FG007B	2253	T	1	T	1
AF466202.2_FG007B	2254	T	1	T	1
AF466202.2_FG007B	2255	T	1	T	1
AF466202.2_FG007B	2256	C	1	C	1
AF466202.2_FG007B	2257	T	1	T	1
AF466202.2_FG007B	2258	A	1	A	1
AF466202.2_FG007B	2259	C	1	C	1
AF466202.2_FG007B	2260	A	1	A	1
AF466202.2_FG007B	2261	T	1	T	1
AF466202.2_FG007B	2262	C	1	C	1
AF466202.2_FG007B	2263	A	1	A	1
AF466202.2_FG007B	2264	T	1	T	1
AF466202.2_FG007B	2265	C	1	C	1
AF466202.2_FG007B	2266	C	1	C	1
AF466202.2_FG007B	2267	T	1	T	1
AF466202.2_FG007B	2268	C	1	C	1
AF466202.2_FG007B	2269	A	1	A	1
AF466202.2_FG007B	2270	A	1	A	1
AF466202.2_FG007B	2271	C	1	C	1
AF466202.2_FG007B	2272	C	1	C	1
AF466202.2_FG007B	2273	T	1	T	1
AF466202.2_FG007B	2274	T	1	T	1
AF466202.2_FG007B	2275	T	1	T	1
AF466202.2_FG007B	2276	T	1	T	1
AF466202.2_FG007B	2277	C	1	C	1
AF466202.2_FG007B	2278	T	1	T	1
AF466202.2_FG007B	2279	T	1	T	1
AF466202.2_FG007B	2280	C	1	C	1
AF466202.2_FG007B	2281	C	1	C	1
AF466202.2_FG007B	2282	C	1	C	1
AF466202.2_FG007B	2283	T	1	T	1
AF466202.2_FG007B	2284	A	1	A	1
AF466202.2_FG007B	2285	A	1	A	1
AF466202.2_FG007B	2286	T	1	T	1
AF466202.2_FG007B	2287	A	1	A	1
AF466202.2_FG007B	2288	A	1	A	1
AF466202.2_FG007B	2289	T	1	T	1
AF466202.2_FG007B	2290	G	1	G	1
AF466202.2_FG007B	2291	T	1	T	1
AF466202.2_FG007B	2292	C	1	C	1
AF466202.2_FG007B	2293	A	1	A	1
AF466202.2_FG007B	2294	T	1	T	1
AF466202.2_FG007B	2413	G	1	G	1
AF466202.2_FG007B	2414	T	1	T	1
AF466202.2_FG007B	2415	T	1	T	1
AF466202.2_FG007B	2416	G	1	G	1
AF466202.2_FG007B	2417	G	1	G	1
AF466202.2_FG007B	2418	A	1	A	1
AF466202.2_FG007B	2419	G	1	G	1
AF466202.2_FG007B	2420	A	1	A	1
AF466202.2_FG007B	2421	T	1	T	1
AF466202.2_FG007B	2422	G	1	G	1
AF466202.2_FG007B	2423	C	1	C	1
AF466202.2_FG007B	2424	T	1	T	1
AF466202.2_FG007B	2425	C	1	C	1
AF466202.2_FG007B	2426	T	1	T	1
AF466202.2_FG007B	2427	T	1	T	1
AF466202.2_FG007B	2428	A	1	A	1
AF466202.2_FG007B	2429	C	1	C	1
AF466202.2_FG007B	2430	G	1	G	1
AF466202.2_FG007B	2431	G	1	G	1
AF466202.2_FG007B	2432	T	2	T	2
AF466202.2_FG007B	2433	T	2	T	2
AF466202.2_FG007B	2434	T	2	T	2
AF466202.2_FG007B	2435	T	2	T	2
AF466202.2_FG007B	2436	T	2	T	2
AF466202.2_FG007B	2437	G	2	G	2
AF466202.2_FG007B	2438	G	2	G	2
AF466202.2_FG007B	2439	G	2	G	2
AF466202.2_FG007B	2440	G	2	G	2
AF466202.2_FG007B	2441	T	2	T	2
AF466202.2_FG007B	2442	G	2	G	2
AF466202.2_FG007B	2443	A	2	A	2
AF466202.2_FG007B	2444	T	2	T	2
AF466202.2_FG007B	2445	G	2	G	2
AF466202.2_FG007B	2446	A	2	A	2
AF466202.2_FG007B	2447	T	2	T	2
AF466202.2_FG007B	2448	G	2	G	2
AF466202.2_FG007B	2449	C	2	C	2
AF466202.2_FG007B	2450	C	2	C	2
AF466202.2_FG007B	2451	G	2	G	2
AF466202.2_FG007B	2452	G	2	G	2
AF466202.2_FG007B	2453	G	2	G	2
AF466202.2_FG007B	2454	G	2	G	2
AF466202.2_FG007B	2455	A	2	A	2
AF466202.2_FG007B	2456	G	2	G	2
AF466202.2_FG007B	2457	T	2	T	2
AF466202.2_FG007B	2458	T	2	T	2
AF466202.2_FG007B	2459	T	2	T	2
AF466202.2_FG007B	2460	T	2	T	2
AF466202.2_FG007B	2461	G	2	G	2
AF466202.2_FG007B	2462	G	2	G	2
AF466202.2_FG007B	2463	G	2	G	2
AF466202.2_FG007B	2464	G	2	G	2
AF466202.2_FG007B	2465	T	2	T	2
AF466202.2_FG007B	2466	A	2	A	2
AF466202.2_FG007B	2467	A	2	A	2
AF466202.2_FG007B	2468	T	2	T	2
AF466202.2_FG007B	2469	G	2	G	2
AF466202.2_FG007B	2470	G	2	G	2
AF466202.2_FG007B	2471	T	2	T	2
AF466202.2_FG007B	2472	G	2	G	2
AF466202.2_FG007B	2473	T	2	T	2
AF466202.2_FG007B	2474	A	2	A	2
AF466202.2_FG007B	2475	A	2	A	2
AF466202.2_FG007B	2476	T	2	T	2
AF466202.2_FG007B	2477	A	2	A	2
AF466202.2_FG007B	2478	C	2	C	2
AF466202.2_FG007B	2479	C	2	C	2
AF466202.2_FG007B	2480	C	2	C	2
AF466202.2_FG007B	2481	A	2	A	2
AF466202.2_FG007B	2482	T	2	T	2
AF466202.2_FG007B	2483	G	2	G	2
AF466202.2_FG007B	2484	G	2	G	2
AF466202.2_FG007B	2485	C	2	C	2
AF466202.2_FG007B	2486	A	2	A	2
AF466202.2_FG007B	2487	T	2	T	2
AF466202.2_FG007B	2488	A	2	A	2
AF466202.2_FG007B	2489	G	2	G	2
AF466202.2_FG007B	2490	C	2	C	2
AF466202.2_FG007B	2491	A	2	A	2
AF466202.2_FG007B	2492	T	2	T	2
AF466202.2_FG007B	2493	G	2	G	2
AF466202.2_FG007B	2494	A	2	A	2
AF466202.2_FG007B	2495	G	2	G	2
AF466202.2_FG007B	2496	G	2	G	2
AF466202.2_FG007B	2497	G	2	G	2
AF466202.2_FG007B	2498	C	2	C	2
AF466202.2_FG007B	2499	G	2	G	2
AF466202.2_FG007B	2500	T	2	T	2
AF466202.2_FG007B	2501	T	2	T	2
AF466202.2_FG007B	2502	T	2	T	2
AF466202.2_FG007B	2503	G	2	G	2
AF466202.2_FG007B	2504	A	2	A	2
AF466202.2_FG007B	2505	A	2	A	2
AF466202.2_FG007B	2506	A	2	A	2
AF466202.2_FG007B	2507	A	2	A	2
AF466202.2_FG007B	2508	T	2	T	2
AF466202.2_FG007B	2509	T	2	T	2
AF466202.2_FG007B	2510	T	2	T	2
AF466202.2_FG007B	2511	A	2	A	2
AF466202.2_FG007B	2512	A	1	A	1
AF466202.2_FG007B	2513	A	1	A	1
AF466202.2_FG007B	2514	C	1	C	1
AF466202.2_FG007B	2515	T	1	T	1
AF466202.2_FG007B	2516	A	1	A	1
AF466202.2_FG007B	2517	C	1	C	1
AF466202.2_FG007B	2518	T	1	T	1
AF466202.2_FG007B	2519	A	1	A	1
AF466202.2_FG007B	2520	G	1	G	1
AF466202.2_FG007B	2521	G	1	G	1
AF466202.2_FG007B	2522	T	1	T	1
AF466202.2_FG007B	2523	G	1	G	1
AF466202.2_FG007B	2524	T	1	T	1
AF466202.2_FG007B	2525	A	1	A	1
AF466202.2_FG007B	2526	T	1	T	1
AF466202.2_FG007B	2527	C	1	C	1
AF466202.2_FG007B	2528	C	1	C	1
AF466202.2_FG007B	2529	T	1	T	1
AF466202.2_FG007B	2530	C	1	C	1
AF466202.2_FG007B	2543	T	1	T	1
AF466202.2_FG007B	2544	G	1	G	1
AF466202.2_FG007B	2545	A	1	A	1
AF466202.2_FG007B	2546	A	1	A	1
AF466202.2_FG007B	2547	C	1	C	1
AF466202.2_FG007B	2548	C	1	C	1
AF466202.2_FG007B	2549	T	1	T	1
AF466202.2_FG007B	2550	T	1	T	1
AF466202.2_FG007B	2551	T	1	T	1
AF466202.2_FG007B	2552	T	1	T	1
AF466202.2_FG007B	2553	T	1	T	1
AF466202.2_FG007B	2554	A	1	A	1
AF466202.2_FG007B	2555	A	1	A	1
AF466202.2_FG007B	2556	A	1	A	1
AF466202.2_FG007B	2557	T	1	T	1
AF466202.2_FG007B	2558	T	1	T	1
AF466202.2_FG007B	2559	G	1	G	1
AF466202.2_FG007B	2560	A	2	A	2
AF466202.2_FG007B	2561	G	2	G	2
AF466202.2_FG007B	2562	T	2	T	2
AF466202.2_FG007B	2563	T	2	T	2
AF466202.2_FG007B	2564	C	3	C	3
AF466202.2_FG007B	2565	T	3	T	3
AF466202.2_FG007B	2566	T	3	T	3
AF466202.2_FG007B	2567	T	3	T	3
AF466202.2_FG007B	2568	A	3	A	3
AF466202.2_FG007B	2569	G	3	G	3
AF466202.2_FG007B	2570	A	3	A	3
AF466202.2_FG007B	2571	C	3	C	3
AF466202.2_FG007B	2572	T	4	T	4
AF466202.2_FG007B	2573	T	4	T	4
AF466202.2_FG007B	2574	G	4	G	4
AF466202.2_FG007B	2575	C	4	C	4
AF466202.2_FG007B	2576	A	4	A	4
AF466202.2_FG007B	2577	T	4	T	4
AF466202.2_FG007B	2578	T	4	T	4
AF466202.2_FG007B	2579	T	4	T	4
AF466202.2_FG007B	2580	T	4	T	4
AF466202.2_FG007B	2581	G	4	G	4
AF466202.2_FG007B	2582	G	4	G	4
AF466202.2_FG007B	2583	T	4	T	4
AF466202.2_FG007B	2584	T	4	T	4
AF466202.2_FG007B	2585	G	4	G	4
AF466202.2_FG007B	2586	G	4	G	4
AF466202.2_FG007B	2587	T	4	T	4
AF466202.2_FG007B	2588	T	4	T	4
AF466202.2_FG007B	2589	G	4	G	4
AF466202.2_FG007B	2590	A	4	A	4
AF466202.2_FG007B	2591	C	4	C	4
AF466202.2_FG007B	2592	A	4	A	4
AF466202.2_FG007B	2593	C	4	C	4
AF466202.2_FG007B	2594	A	4	A	4
AF466202.2_FG007B	2595	C	4	C	4
AF466202.2_FG007B	2596	C	4	C	4
AF466202.2_FG007B	2597	A	4	A	4
AF466202.2_FG007B	2598	A	4	A	4
AF466202.2_FG007B	2599	C	4	C	4
AF466202.2_FG007B	2600	A	4	A	4
AF466202.2_FG007B	2601	T	4	T	4
AF466202.2_FG007B	2602	G	4	G	4
AF466202.2_FG007B	2603	C	4	C	4
AF466202.2_FG007B	2604	T	4	T	4
AF466202.2_FG007B	2605	G	4	G	4
AF466202.2_FG007B	2606	T	4	T	4
AF466202.2_FG007B	2607	A	4	A	4
AF466202.2_FG007B	2608	A	5	A	5
AF466202.2_FG007B	2609	T	5	T	5
AF466202.2_FG007B	2610	C	5	C	5
AF466202.2_FG007B	2611	A	5	A	5
AF466202.2_FG007B	2612	T	5	T	5
AF466202.2_FG007B	2613	A	5	A	5
AF466202.2_FG007B	2614	T	5	T	5
AF466202.2_FG007B	2615	T	5	T	5
AF466202.2_FG007B	2616	C	5	C	5
AF466202.2_FG007B	2617	A	5	A	5
AF466202.2_FG007B	2618	A	5	A	5
AF466202.2_FG007B	2619	T	5	T	5
AF466202.2_FG007B	2620	T	5	T	5
AF466202.2_FG007B	2621	T	5	T	5
AF466202.2_FG007B	2622	G	5	G	5
AF466202.2_FG007B	2623	A	5	A	5
AF466202.2_FG007B	2624	T	5	T	5
AF466202.2_FG007B	2625	A	5	A	5
AF466202.2_FG007B	2626	A	5	A	5
AF466202.2_FG007B	2627	T	5	T	5
AF466202.2_FG007B	2628	C	5	C	5
AF466202.2_FG007B	2629	T	5	T	5
AF466202.2_FG007B	2630	G	5	G	5
AF466202.2_FG007B	2631	A	5	A	5
AF466202.2_FG007B	2632	A	5	A	5
AF466202.2_FG007B	2633	A	5	A	5
AF466202.2_FG007B	2634	C	5	C	5
AF466202.2_FG007B	2635	C	5	C	5
AF466202.2_FG007B	2636	T	5	T	5
AF466202.2_FG007B	2637	T	5	T	5
AF466202.2_FG007B	2638	T	5	T	5
AF466202.2_FG007B	2639	G	5	G	5
AF466202.2_FG007B	2640	G	5	G	5
AF466202.2_FG007B	2641	T	5	T	5
AF466202.2_FG007B	2642	C	4	C	4
AF466202.2_FG007B	2643	A	4	A	4
AF466202.2_FG007B	2644	T	4	T	4
AF466202.2_FG007B	2645	A	4	A	4
AF466202.2_FG007B	2646	C	4	C	4
AF466202.2_FG007B	2647	A	4	A	4
AF466202.2_FG007B	2648	C	5	C	5
AF466202.2_FG007B	2649	A	5	A	5
AF466202.2_FG007B	2650	G	5	G	5
AF466202.2_FG007B	2651	C	5	C	5
AF466202.2_FG007B	2652	A	5	A	5
AF466202.2_FG007B	2653	G	5	G	5
AF466202.2_FG007B	2654	A	5	A	5
AF466202.2_FG007B	2655	G	5	G	5
AF466202.2_FG007B	2656	G	5	G	5
AF466202.2_FG007B	2657	G	5	G	5
AF466202.2_FG007B	2658	T	5	T	5
AF466202.2_FG007B	2659	C	4	C	4
AF466202.2_FG007B	2660	A	4	A	4
AF466202.2_FG007B	2661	A	4	A	4
AF466202.2_FG007B	2662	T	4	T	4
AF466202.2_FG007B	2663	T	3	T	3
AF466202.2_FG007B	2664	C	3	C	3
AF466202.2_FG007B	2665	G	3	G	3
AF466202.2_FG007B	2666	A	3	A	3
AF466202.2_FG007B	2667	C	3	C	3
AF466202.2_FG007B	2668	T	3	T	3
AF466202.2_FG007B	2669	G	3	G	3
AF466202.2_FG007B	2670	T	3	T	3
AF466202.2_FG007B	2671	C	2	C	2
AF466202.2_FG007B	2672	A	2	A	2
AF466202.2_FG007B	2673	T	2	T	2
AF466202.2_FG007B	2674	C	2	C	2
AF466202.2_FG007B	2675	A	2	A	2
AF466202.2_FG007B	2676	T	2	T	2
AF466202.2_FG007B	2677	T	2	T	2
AF466202.2_FG007B	2678	A	2	A	2
AF466202.2_FG007B	2679	A	2	A	2
AF466202.2_FG007B	2680	C	2	C	2
AF466202.2_FG007B	2681	G	2	G	2
AF466202.2_FG007B	2682	C	2	C	2
AF466202.2_FG007B	2683	A	2	A	2
AF466202.2_FG007B	2684	C	2	C	2
AF466202.2_FG007B	2685	A	2	A	2
AF466202.2_FG007B	2686	C	2	C	2
AF466202.2_FG007B	2687	A	2	A	2
AF466202.2_FG007B	2688	T	2	T	2
AF466202.2_FG007B	2689	A	2	A	2
AF466202.2_FG007B	2690	T	2	T	2
[truncated: 2,093 more rows]

## Sheet: Sheet6
gene-name	position	ref	total-mapped	mapped-base	num	A-homologue ref
Grmzm2g356653B	89	G	1	G	1
Grmzm2g356653B	90	T	1	T	1
Grmzm2g356653B	91	C	2	C	2
Grmzm2g356653B	92	A	2	A	2
Grmzm2g356653B	93	G	4	G	4
Grmzm2g356653B	94	G	4	G	4
Grmzm2g356653B	95	A	4	A	4
Grmzm2g356653B	96	A	4	A	4
Grmzm2g356653B	97	C	4	C	4
Grmzm2g356653B	98	A	4	A	4
Grmzm2g356653B	99	T	4	T	4
Grmzm2g356653B	100	C	4	C	4
Grmzm2g356653B	101	T	4	T	4
Grmzm2g356653B	102	C	4	C	4
Grmzm2g356653B	103	T	4	T	4
Grmzm2g356653B	104	G	4	G	4
Grmzm2g356653B	105	G	4	G	4
Grmzm2g356653B	106	T	4	T	4
Grmzm2g356653B	107	T	4	T	4
Grmzm2g356653B	108	A	4	A	4
Grmzm2g356653B	109	T	4	T	4
Grmzm2g356653B	110	C	4	C	4
Grmzm2g356653B	111	T	4	T	4
Grmzm2g356653B	112	G	4	G	4
Grmzm2g356653B	113	G	4	G	4
Grmzm2g356653B	114	A	4	A	4
Grmzm2g356653B	115	G	5	G	5
Grmzm2g356653B	116	T	5	T	5
Grmzm2g356653B	117	T	5	T	5
Grmzm2g356653B	118	G	5	G	5
Grmzm2g356653B	119	G	5	G	5
Grmzm2g356653B	120	C	5	C	5
Grmzm2g356653B	121	G	5	G	5
Grmzm2g356653B	122	G	5	G	5
Grmzm2g356653B	123	T	6	T	6
Grmzm2g356653B	124	G	6	G	6
Grmzm2g356653B	125	G	7	G	7
Grmzm2g356653B	126	C	7	C	7
Grmzm2g356653B	127	C	7	C	7
Grmzm2g356653B	128	T	7	T	7
Grmzm2g356653B	129	T	7	T	7
Grmzm2g356653B	130	T	7	T	7
Grmzm2g356653B	131	T	7	T	7
Grmzm2g356653B	132	C	9	C	9
Grmzm2g356653B	133	A	11	A	11
Grmzm2g356653B	134	T	12	T	12
Grmzm2g356653B	135	T	13	T	13
Grmzm2g356653B	136	C	13	C	13
Grmzm2g356653B	137	A	13	A	13
Grmzm2g356653B	138	T	13	T	13
Grmzm2g356653B	139	G	13	G	13
Grmzm2g356653B	140	G	13	G	13
Grmzm2g356653B	141	T	13	T	13
Grmzm2g356653B	142	T	13	T	13
Grmzm2g356653B	143	G	13	G	13
Grmzm2g356653B	144	C	13	C	13
Grmzm2g356653B	145	C	14	C	14
Grmzm2g356653B	146	T	14	T	14
Grmzm2g356653B	147	G	15	G	15
Grmzm2g356653B	148	C	26	C	26
Grmzm2g356653B	149	A	27	A	27
Grmzm2g356653B	150	C	28	C	28
Grmzm2g356653B	151	T	28	T	28
Grmzm2g356653B	152	C	28	C	28
Grmzm2g356653B	153	A	28	A	28
Grmzm2g356653B	154	T	28	T	28
Grmzm2g356653B	155	C	28	C	28
Grmzm2g356653B	156	C	28	C	28
Grmzm2g356653B	157	G	28	G	28
Grmzm2g356653B	158	G	30	G	30
Grmzm2g356653B	159	G	30	G	30
Grmzm2g356653B	160	T	30	T	30
Grmzm2g356653B	161	T	30	T	30
Grmzm2g356653B	162	G	30	G	30
Grmzm2g356653B	163	T	30	T	30
Grmzm2g356653B	164	A	30	A	30
Grmzm2g356653B	165	G	30	G	30
Grmzm2g356653B	166	C	30	C	30
Grmzm2g356653B	167	A	31	A	31
Grmzm2g356653B	168	A	31	A	31
Grmzm2g356653B	169	T	31	T	31
Grmzm2g356653B	170	A	31	A	31
Grmzm2g356653B	171	T	31	T	31
Grmzm2g356653B	172	C	31	C	31
Grmzm2g356653B	173	G	31	G	31
Grmzm2g356653B	174	G	33	G	33
Grmzm2g356653B	175	T	33	T	33
Grmzm2g356653B	176	C	33	C	33
Grmzm2g356653B	177	T	33	T	33
Grmzm2g356653B	178	C	33	C	33
Grmzm2g356653B	179	C	33	C	33
Grmzm2g356653B	180	A	33	A	33
Grmzm2g356653B	181	G	33	G	33
Grmzm2g356653B	182	G	33	G	33
Grmzm2g356653B	183	T	33	T	33
Grmzm2g356653B	184	G	33	G	33
Grmzm2g356653B	185	T	33	T	33
Grmzm2g356653B	186	G	34	G	34
Grmzm2g356653B	187	T	34	T	34
Grmzm2g356653B	188	G	33	G	33
Grmzm2g356653B	189	G	33	G	33
Grmzm2g356653B	190	G	33	G	33
Grmzm2g356653B	191	G	34	G	34
Grmzm2g356653B	192	G	34	G	34
Grmzm2g356653B	193	A	34	A	34
Grmzm2g356653B	194	G	34	G	34
Grmzm2g356653B	195	G	34	G	34
Grmzm2g356653B	196	A	34	A	34
Grmzm2g356653B	197	G	35	G	35	A
Grmzm2g356653B	198	A	35	A	35
Grmzm2g356653B	199	T	35	T	35
Grmzm2g356653B	200	G	35	G	35
Grmzm2g356653B	201	G	35	G	35
Grmzm2g356653B	202	A	35	A	35
Grmzm2g356653B	203	T	35	T	35
Grmzm2g356653B	204	G	36	G	36
Grmzm2g356653B	205	T	36	T	36
Grmzm2g356653B	206	T	36	T	36
Grmzm2g356653B	207	A	36	A	36
Grmzm2g356653B	208	C	36	C	36
Grmzm2g356653B	209	T	36	T	36
Grmzm2g356653B	210	A	36	A	36
Grmzm2g356653B	211	T	36	T	36
Grmzm2g356653B	212	T	36	T	36
Grmzm2g356653B	213	A	36	A	36
Grmzm2g356653B	214	G	35	G	35
Grmzm2g356653B	215	G	35	G	35
Grmzm2g356653B	216	G	35	G	35
Grmzm2g356653B	217	A	35	A	35
Grmzm2g356653B	218	A	35	A	35
Grmzm2g356653B	219	G	35	G	35
Grmzm2g356653B	220	T	35	T	35
Grmzm2g356653B	221	G	35	G	35
Grmzm2g356653B	222	G	34	G	34
Grmzm2g356653B	223	T	34	T	34
Grmzm2g356653B	224	G	33	G	33
Grmzm2g356653B	225	T	33	T	33
Grmzm2g356653B	226	T	33	T	33
Grmzm2g356653B	227	T	33	T	33
Grmzm2g356653B	228	A	33	A	33
Grmzm2g356653B	229	G	33	G	33
Grmzm2g356653B	230	C	34	C	34
Grmzm2g356653B	231	A	32	A	32
Grmzm2g356653B	232	A	30	A	30
Grmzm2g356653B	233	G	29	G	29
Grmzm2g356653B	234	C	28	C	28
Grmzm2g356653B	235	A	28	A	28
Grmzm2g356653B	236	T	28	T	28
Grmzm2g356653B	237	G	28	G	28
Grmzm2g356653B	238	T	28	T	28
Grmzm2g356653B	239	T	28	T	28
Grmzm2g356653B	240	A	28	A	28
Grmzm2g356653B	241	A	28	A	28
Grmzm2g356653B	242	T	28	T	28
Grmzm2g356653B	243	T	28	T	28
Grmzm2g356653B	244	T	27	T	27
Grmzm2g356653B	245	C	27	C	27
Grmzm2g356653B	246	A	26	A	26
Grmzm2g356653B	247	G	15	G	15
Grmzm2g356653B	248	G	14	G	14
Grmzm2g356653B	249	T	13	T	13
Grmzm2g356653B	250	A	13	A	13
Grmzm2g356653B	251	T	13	T	13
Grmzm2g356653B	252	A	13	A	13
Grmzm2g356653B	253	T	13	T	13
Grmzm2g356653B	254	T	13	T	13
Grmzm2g356653B	255	T	13	T	13
Grmzm2g356653B	256	T	13	T	13
Grmzm2g356653B	257	C	11	C	11
Grmzm2g356653B	258	A	11	A	11
Grmzm2g356653B	259	A	11	A	11
Grmzm2g356653B	260	C	11	C	11
Grmzm2g356653B	261	A	11	A	11
Grmzm2g356653B	262	G	11	G	11
Grmzm2g356653B	263	T	12	T	12
Grmzm2g356653B	264	G	12	G	12
Grmzm2g356653B	265	A	12	A	12
Grmzm2g356653B	266	C	11	C	11
Grmzm2g356653B	267	A	11	A	11
Grmzm2g356653B	268	T	11	T	11
Grmzm2g356653B	269	G	11	G	11
Grmzm2g356653B	270	T	11	T	11
Grmzm2g356653B	271	T	11	T	11
Grmzm2g356653B	272	A	11	A	11
Grmzm2g356653B	273	T	9	T	9
Grmzm2g356653B	274	A	9	A	9
Grmzm2g356653B	275	C	9	C	9
Grmzm2g356653B	276	A	9	A	9
Grmzm2g356653B	277	A	9	A	9
Grmzm2g356653B	278	T	9	T	9
Grmzm2g356653B	279	G	9	G	9
Grmzm2g356653B	280	T	9	T	9
Grmzm2g356653B	281	A	9	A	9
Grmzm2g356653B	282	T	9	T	9
Grmzm2g356653B	283	A	9	A	9
Grmzm2g356653B	284	A	9	A	9
Grmzm2g356653B	285	G	8	G	8
Grmzm2g356653B	286	T	8	T	8
Grmzm2g356653B	287	T	8	T	8
Grmzm2g356653B	288	C	8	C	8
Grmzm2g356653B	289	T	7	T	7
Grmzm2g356653B	290	A	6	A	6
Grmzm2g356653B	291	G	4	G	4
Grmzm2g356653B	292	C	4	C	4
Grmzm2g356653B	293	A	4	A	4
Grmzm2g356653B	294	A	4	A	4
Grmzm2g356653B	295	C	4	C	4
Grmzm2g356653B	296	T	3	T	3
Grmzm2g356653B	297	A	3	A	3
Grmzm2g356653B	298	C	3	C	3
Grmzm2g356653B	299	C	3	C	3
Grmzm2g356653B	300	A	3	A	3
Grmzm2g356653B	301	C	3	C	3
Grmzm2g356653B	302	T	3	T	3
Grmzm2g356653B	303	G	2	G	2
Grmzm2g356653B	304	C	2	C	2
Grmzm2g356653B	305	A	2	A	2
Grmzm2g356653B	306	A	2	A	2
Grmzm2g356653B	307	A	2	A	2
Grmzm2g356653B	308	T	2	T	2
Grmzm2g356653B	309	G	2	G	2
Grmzm2g356653B	310	A	2	A	2
Grmzm2g356653B	311	A	2	A	2
Grmzm2g356653B	312	G	2	G	2
Grmzm2g356653B	313	A	2	A	2
Grmzm2g356653B	314	T	2	T	2
Grmzm2g356653B	315	T	2	T	2
Grmzm2g356653B	316	T	2	T	2
Grmzm2g356653B	317	T	2	T	2
Grmzm2g356653B	318	T	2	T	2
Grmzm2g356653B	319	T	2	T	2
Grmzm2g356653B	320	T	2	T	2
Grmzm2g356653B	321	A	2	A	2
Grmzm2g356653B	322	A	2	A	2
Grmzm2g356653B	323	T	2	T	2
Grmzm2g356653B	324	T	2	T	2
Grmzm2g356653B	325	C	4	C	4
Grmzm2g356653B	326	C	4	C	4
Grmzm2g356653B	327	A	4	A	4
Grmzm2g356653B	328	G	4	G	4
Grmzm2g356653B	329	T	3	T	3
Grmzm2g356653B	330	T	3	T	3
Grmzm2g356653B	331	T	3	T	3
Grmzm2g356653B	332	G	3	G	3
Grmzm2g356653B	333	G	3	G	3
Grmzm2g356653B	334	T	3	T	3
Grmzm2g356653B	335	A	3	A	3
Grmzm2g356653B	336	T	3	T	3
Grmzm2g356653B	337	G	3	G	3
Grmzm2g356653B	338	C	3	C	3
Grmzm2g356653B	339	A	3	A	3
Grmzm2g356653B	340	C	3	C	3
Grmzm2g356653B	341	C	3	C	3
Grmzm2g356653B	342	A	3	A	3
Grmzm2g356653B	343	T	3	T	3
Grmzm2g356653B	344	T	3	T	3
Grmzm2g356653B	345	A	3	A	3
Grmzm2g356653B	346	T	3	T	3
Grmzm2g356653B	347	A	3	A	3
Grmzm2g356653B	348	A	3	A	3	G
Grmzm2g356653B	349	A	3	A	3
Grmzm2g356653B	350	T	3	T	3
Grmzm2g356653B	351	G	3	G	3
Grmzm2g356653B	352	T	4	T	4
Grmzm2g356653B	353	G	4	G	4
Grmzm2g356653B	354	C	4	C	4
Grmzm2g356653B	355	T	5	T	5
Grmzm2g356653B	356	C	5	C	5
Grmzm2g356653B	357	A	5	A	5
Grmzm2g356653B	358	C	5	C	5
Grmzm2g356653B	359	T	5	T	5
Grmzm2g356653B	360	C	6	C	6
Grmzm2g356653B	361	T	6	T	6
Grmzm2g356653B	362	A	5	A	5
Grmzm2g356653B	363	G	5	G	5
Grmzm2g356653B	364	G	5	G	5
Grmzm2g356653B	365	G	5	G	5
Grmzm2g356653B	366	G	5	G	5
Grmzm2g356653B	367	T	5	T	5
Grmzm2g356653B	368	A	5	A	5
Grmzm2g356653B	369	G	5	G	5
Grmzm2g356653B	370	T	5	T	5
Grmzm2g356653B	371	T	5	T	5
Grmzm2g356653B	372	G	5	G	5
Grmzm2g356653B	373	C	5	C	5
Grmzm2g356653B	374	A	5	A	5
Grmzm2g356653B	375	A	5	A	5
Grmzm2g356653B	376	T	5	T	5
Grmzm2g356653B	377	T	5	T	5
Grmzm2g356653B	378	C	5	C	5
Grmzm2g356653B	379	T	5	T	5
Grmzm2g356653B	380	C	5	C	5
Grmzm2g356653B	381	A	5	A	5
Grmzm2g356653B	382	A	5	A	5
Grmzm2g356653B	383	A	5	A	5
Grmzm2g356653B	384	T	5	T	5
Grmzm2g356653B	385	A	5	A	5
Grmzm2g356653B	386	G	5	G	5
Grmzm2g356653B	387	T	5	T	5
Grmzm2g356653B	388	T	5	T	5
Grmzm2g356653B	389	T	5	T	5
Grmzm2g356653B	390	G	5	G	5
Grmzm2g356653B	391	C	6	C	6
Grmzm2g356653B	392	T	6	T	6
Grmzm2g356653B	393	T	6	T	6
Grmzm2g356653B	394	A	6	A	6
Grmzm2g356653B	395	A	6	A	6
Grmzm2g356653B	396	A	6	A	6
Grmzm2g356653B	397	A	6	A	6
Grmzm2g356653B	398	T	6	T	6
Grmzm2g356653B	399	G	6	G	6
Grmzm2g356653B	400	T	6	T	6
Grmzm2g356653B	401	G	6	G	6
Grmzm2g356653B	402	T	6	T	6
Grmzm2g356653B	403	G	6	G	6
Grmzm2g356653B	404	G	6	G	6
Grmzm2g356653B	405	C	7	C	7
Grmzm2g356653B	406	C	7	C	7
Grmzm2g356653B	407	A	7	A	7
Grmzm2g356653B	408	G	7	G	7
Grmzm2g356653B	409	G	7	G	7
Grmzm2g356653B	410	G	7	G	7
Grmzm2g356653B	411	C	7	C	7
Grmzm2g356653B	412	T	7	T	7
Grmzm2g356653B	413	A	7	A	7
Grmzm2g356653B	414	G	7	G	7
Grmzm2g356653B	415	G	7	G	7
Grmzm2g356653B	416	T	7	T	7
Grmzm2g356653B	417	C	7	C	7
Grmzm2g356653B	418	A	7	A	7
Grmzm2g356653B	419	C	7	C	7
Grmzm2g356653B	420	T	7	T	7
Grmzm2g356653B	421	C	8	C	8
Grmzm2g356653B	422	T	8	T	8
Grmzm2g356653B	423	C	9	C	9
Grmzm2g356653B	424	A	7	A	7
Grmzm2g356653B	425	A	7	A	7
Grmzm2g356653B	426	A	7	A	7
Grmzm2g356653B	427	T	7	T	7
Grmzm2g356653B	428	A	7	A	7
Grmzm2g356653B	429	G	7	G	7
Grmzm2g356653B	430	T	7	T	7
Grmzm2g356653B	431	A	7	A	7
Grmzm2g356653B	432	T	7	T	7
Grmzm2g356653B	433	T	7	T	7
Grmzm2g356653B	434	T	7	T	7
Grmzm2g356653B	435	T	7	T	7
Grmzm2g356653B	436	A	7	A	7
Grmzm2g356653B	437	C	7	C	7
Grmzm2g356653B	438	A	7	A	7
Grmzm2g356653B	439	T	7	T	7
Grmzm2g356653B	440	T	7	T	7
Grmzm2g356653B	441	A	7	A	7
Grmzm2g356653B	442	A	7	A	7
Grmzm2g356653B	443	C	7	C	7
Grmzm2g356653B	444	T	7	T	7
Grmzm2g356653B	445	C	7	C	7
Grmzm2g356653B	446	T	7	T	7
Grmzm2g356653B	447	A	7	A	7
Grmzm2g356653B	448	G	7	G	7
Grmzm2g356653B	449	C	7	C	7
Grmzm2g356653B	450	T	7	T	7
Grmzm2g356653B	451	G	6	G	6
Grmzm2g356653B	452	C	7	C	7
Grmzm2g356653B	453	A	7	A	7
Grmzm2g356653B	454	A	6	A	6
Grmzm2g356653B	455	G	6	G	6
Grmzm2g356653B	456	A	6	A	6
Grmzm2g356653B	457	A	7	A	7
Grmzm2g356653B	458	T	7	T	7
Grmzm2g356653B	459	G	6	G	6
Grmzm2g356653B	460	G	6	G	6
Grmzm2g356653B	461	T	6	T	6
Grmzm2g356653B	462	A	6	A	6
Grmzm2g356653B	463	C	6	C	6
Grmzm2g356653B	464	T	6	T	6
Grmzm2g356653B	465	T	6	T	6
Grmzm2g356653B	466	T	6	T	6
Grmzm2g356653B	467	A	6	A	6
Grmzm2g356653B	468	T	6	T	6
Grmzm2g356653B	469	A	6	A	6
Grmzm2g356653B	470	C	6	C	6
Grmzm2g356653B	471	A	6	A	6
Grmzm2g356653B	472	T	6	T	6
Grmzm2g356653B	473	C	6	C	6
Grmzm2g356653B	474	C	6	C	6
Grmzm2g356653B	475	A	6	A	6
Grmzm2g356653B	476	T	6	T	6
Grmzm2g356653B	477	T	6	T	6
Grmzm2g356653B	478	A	6	A	6
Grmzm2g356653B	479	G	6	G	6
Grmzm2g356653B	480	T	6	T	6
Grmzm2g356653B	481	T	6	T	6
Grmzm2g356653B	482	C	6	C	6
Grmzm2g356653B	483	G	6	G	6
Grmzm2g356653B	484	C	6	C	6
Grmzm2g356653B	485	C	6	C	6
Grmzm2g356653B	486	T	6	T	6
Grmzm2g356653B	487	A	6	A	6
Grmzm2g356653B	488	A	6	A	6
Grmzm2g356653B	489	A	6	A	6
Grmzm2g356653B	490	A	5	A	5
Grmzm2g356653B	491	T	5	T	5
Grmzm2g356653B	492	G	5	G	5
Grmzm2g356653B	493	T	5	T	5
Grmzm2g356653B	494	G	5	G	5
Grmzm2g356653B	495	T	5	T	5
Grmzm2g356653B	496	G	5	G	5
Grmzm2g356653B	497	G	5	G	5
Grmzm2g356653B	498	G	5	G	5
Grmzm2g356653B	499	A	5	A	5
Grmzm2g356653B	500	A	5	A	5
Grmzm2g356653B	501	T	5	T	5
Grmzm2g356653B	502	T	5	T	5
Grmzm2g356653B	503	A	5	A	5
Grmzm2g356653B	504	T	4	T	4
Grmzm2g356653B	505	G	4	G	4
Grmzm2g356653B	506	T	4	T	4
Grmzm2g356653B	507	A	4	A	4
Grmzm2g356653B	508	G	5	G	5
Grmzm2g356653B	509	A	5	A	5
Grmzm2g356653B	510	G	5	G	5
Grmzm2g356653B	511	A	5	A	5
Grmzm2g356653B	512	T	5	T	5
Grmzm2g356653B	513	G	5	G	5
Grmzm2g356653B	514	T	5	T	5
Grmzm2g356653B	515	G	5	G	5
Grmzm2g356653B	516	C	5	C	5
Grmzm2g356653B	517	C	5	C	5
Grmzm2g356653B	518	A	5	A	5
Grmzm2g356653B	519	A	5	A	5
Grmzm2g356653B	520	T	4	T	4
Grmzm2g356653B	521	A	4	A	4
Grmzm2g356653B	522	T	3	T	3
Grmzm2g356653B	523	A	3	A	3
Grmzm2g356653B	524	T	3	T	3
Grmzm2g356653B	525	A	4	A	4
Grmzm2g356653B	526	A	4	A	4
Grmzm2g356653B	527	A	4	A	4
Grmzm2g356653B	528	A	4	A	4
Grmzm2g356653B	529	T	4	T	4
Grmzm2g356653B	530	A	4	A	4
Grmzm2g356653B	531	A	4	A	4
Grmzm2g356653B	532	A	5	A	5
Grmzm2g356653B	533	C	6	C	6
Grmzm2g356653B	534	T	6	T	6
Grmzm2g356653B	535	T	6	T	6
Grmzm2g356653B	536	T	6	T	6
Grmzm2g356653B	537	T	6	T	6
Grmzm2g356653B	538	A	6	A	6
Grmzm2g356653B	539	A	6	A	6
Grmzm2g356653B	540	G	7	G	7
Grmzm2g356653B	541	C	7	C	7
Grmzm2g356653B	542	T	7	T	7
Grmzm2g356653B	543	C	7	C	7
Grmzm2g356653B	544	A	7	A	7
Grmzm2g356653B	545	A	7	A	7
Grmzm2g356653B	546	A	7	A	7
Grmzm2g356653B	547	C	7	C	7
Grmzm2g356653B	548	A	7	A	7
Grmzm2g356653B	549	A	7	A	7
Grmzm2g356653B	550	C	7	C	7
Grmzm2g356653B	551	C	6	C	6
Grmzm2g356653B	552	C	6	C	6
Grmzm2g356653B	553	C	6	C	6
Grmzm2g356653B	554	T	7	T	7
Grmzm2g356653B	555	T	7	T	7
Grmzm2g356653B	556	T	6	T	6
Grmzm2g356653B	557	G	6	G	6
Grmzm2g356653B	558	A	6	A	6
Grmzm2g356653B	559	T	6	T	6
Grmzm2g356653B	560	T	6	T	6
Grmzm2g356653B	561	G	6	G	6
Grmzm2g356653B	562	A	6	A	6
Grmzm2g356653B	563	T	6	T	6
Grmzm2g356653B	564	G	6	G	6
Grmzm2g356653B	565	T	6	T	6
Grmzm2g356653B	566	G	6	G	6
Grmzm2g356653B	567	C	6	C	6
Grmzm2g356653B	568	C	6	C	6
Grmzm2g356653B	569	A	6	A	6
Grmzm2g356653B	570	C	6	C	6
Grmzm2g356653B	571	T	6	T	6
Grmzm2g356653B	572	G	6	G	6
Grmzm2g356653B	573	C	6	C	6
Grmzm2g356653B	574	T	6	T	6
Grmzm2g356653B	575	G	6	G	6
Grmzm2g356653B	576	A	6	A	6
Grmzm2g356653B	577	T	6	T	6
Grmzm2g356653B	578	G	6	G	6
Grmzm2g356653B	579	C	6	C	6
Grmzm2g356653B	580	A	6	A	6
Grmzm2g356653B	581	G	6	G	6
Grmzm2g356653B	582	T	6	T	6
Grmzm2g356653B	583	A	6	A	6
Grmzm2g356653B	584	G	6	G	6
Grmzm2g356653B	585	C	6	C	6
Grmzm2g356653B	586	G	6	G	6
Grmzm2g356653B	587	T	6	T	6
Grmzm2g356653B	588	T	6	T	6
Grmzm2g356653B	589	A	6	A	6
Grmzm2g356653B	590	T	6	T	6
Grmzm2g356653B	591	T	6	T	6
Grmzm2g356653B	592	G	6	G	6
Grmzm2g356653B	593	T	6	T	6
Grmzm2g356653B	594	G	6	G	6
Grmzm2g356653B	595	C	6	C	6
Grmzm2g356653B	596	C	6	C	6
Grmzm2g356653B	597	A	6	A	6
Grmzm2g356653B	598	A	6	A	6
Grmzm2g356653B	599	A	6	A	6
Grmzm2g356653B	600	T	6	T	6
Grmzm2g356653B	601	G	6	G	6
Grmzm2g356653B	602	G	6	G	6
Grmzm2g356653B	603	A	7	A	7
Grmzm2g356653B	604	T	7	T	7
Grmzm2g356653B	605	A	7	A	7
Grmzm2g356653B	606	C	7	C	7
Grmzm2g356653B	607	A	6	A	6
Grmzm2g356653B	608	T	6	T	6
Grmzm2g356653B	609	G	6	G	6
Grmzm2g356653B	610	A	6	A	6
Grmzm2g356653B	611	G	6	G	6
Grmzm2g356653B	612	G	6	G	6
Grmzm2g356653B	613	A	6	A	6
Grmzm2g356653B	614	T	6	T	6
Grmzm2g356653B	615	T	6	T	6
Grmzm2g356653B	616	A	6	A	6
Grmzm2g356653B	617	G	6	G	6
Grmzm2g356653B	618	G	7	G	7
Grmzm2g356653B	619	A	7	A	7
Grmzm2g356653B	620	T	7	T	7
Grmzm2g356653B	621	G	8	G	8
Grmzm2g356653B	622	C	8	C	8
Grmzm2g356653B	623	T	8	T	8
Grmzm2g356653B	624	A	7	A	7
Grmzm2g356653B	625	A	7	A	7
Grmzm2g356653B	626	T	7	T	7
Grmzm2g356653B	627	C	7	C	7
Grmzm2g356653B	628	C	7	C	7
Grmzm2g356653B	629	A	7	A	7
Grmzm2g356653B	630	A	7	A	7
Grmzm2g356653B	631	A	6	A	6
Grmzm2g356653B	632	G	5	G	5
Grmzm2g356653B	633	T	5	T	5
Grmzm2g356653B	634	A	5	A	5
Grmzm2g356653B	635	G	5	G	5
Grmzm2g356653B	636	G	5	G	5
Grmzm2g356653B	637	T	5	T	5
Grmzm2g356653B	638	G	5	G	5
Grmzm2g356653B	639	C	4	C	4
Grmzm2g356653B	640	A	4	A	4
Grmzm2g356653B	641	C	4	C	4
Grmzm2g356653B	642	C	4	C	4
Grmzm2g356653B	643	C	4	C	4
Grmzm2g356653B	644	C	4	C	4
Grmzm2g356653B	645	A	4	A	4
Grmzm2g356653B	646	T	4	T	4
Grmzm2g356653B	647	G	4	G	4
Grmzm2g356653B	648	A	4	A	4
Grmzm2g356653B	649	T	6	T	6
Grmzm2g356653B	650	T	6	T	6
Grmzm2g356653B	651	A	6	A	6
Grmzm2g356653B	652	A	6	A	6
Grmzm2g356653B	653	G	5	G	5
Grmzm2g356653B	654	C	5	C	5
Grmzm2g356653B	655	T	5	T	5
Grmzm2g356653B	656	C	5	C	5
Grmzm2g356653B	657	C	5	C	5
Grmzm2g356653B	658	T	5	T	5
Grmzm2g356653B	659	A	5	A	5
Grmzm2g356653B	660	T	5	T	5
Grmzm2g356653B	661	G	5	G	5
Grmzm2g356653B	662	T	5	T	5
Grmzm2g356653B	663	C	5	C	5
Grmzm2g356653B	664	C	5	C	5
Grmzm2g356653B	665	A	5	A	5
Grmzm2g356653B	666	G	5	G	5
Grmzm2g356653B	667	A	5	A	5
Grmzm2g356653B	668	T	5	T	5
Grmzm2g356653B	669	A	5	A	5
Grmzm2g356653B	670	T	5	T	5
Grmzm2g356653B	671	G	5	G	5
Grmzm2g356653B	672	T	5	T	5
Grmzm2g356653B	673	A	5	A	5
Grmzm2g356653B	674	T	5	T	5
Grmzm2g356653B	675	A	5	A	5
Grmzm2g356653B	676	T	5	T	5
Grmzm2g356653B	677	T	5	T	5
Grmzm2g356653B	678	A	5	A	5
Grmzm2g356653B	679	C	5	C	5
Grmzm2g356653B	680	C	5	C	5
Grmzm2g356653B	681	T	5	T	5
Grmzm2g356653B	682	A	5	A	5
Grmzm2g356653B	683	T	5	T	5
Grmzm2g356653B	684	C	5	C	5
Grmzm2g356653B	685	A	6	A	6
Grmzm2g356653B	686	A	6	A	6
Grmzm2g356653B	687	C	6	C	6
Grmzm2g356653B	688	A	6	A	6
Grmzm2g356653B	689	A	6	A	6
Grmzm2g356653B	690	A	7	A	7
Grmzm2g356653B	691	T	7	T	7
Grmzm2g356653B	692	C	7	C	7
Grmzm2g356653B	693	T	7	T	7
Grmzm2g356653B	694	T	7	T	7
Grmzm2g356653B	695	G	7	G	7
Grmzm2g356653B	696	G	7	G	7
Grmzm2g356653B	697	C	8	C	8
Grmzm2g356653B	698	A	8	A	8
Grmzm2g356653B	699	T	8	T	8
Grmzm2g356653B	700	C	8	C	8
Grmzm2g356653B	701	C	8	C	8
Grmzm2g356653B	702	A	7	A	7
Grmzm2g356653B	703	G	7	G	7
Grmzm2g356653B	704	G	7	G	7
Grmzm2g356653B	705	T	7	T	7
Grmzm2g356653B	706	T	7	T	7
Grmzm2g356653B	707	T	7	T	7
Grmzm2g356653B	708	A	7	A	7
Grmzm2g356653B	709	A	7	A	7
Grmzm2g356653B	710	A	8	A	8
Grmzm2g356653B	711	C	8	C	8
Grmzm2g356653B	712	T	8	T	8
Grmzm2g356653B	713	C	8	C	8
Grmzm2g356653B	714	C	8	C	8
Grmzm2g356653B	715	T	8	T	8
Grmzm2g356653B	716	C	8	C	8
Grmzm2g356653B	717	C	7	C	7
Grmzm2g356653B	718	C	7	C	7
Grmzm2g356653B	719	G	7	G	7
Grmzm2g356653B	720	C	6	C	6
Grmzm2g356653B	721	T	6	T	6
Grmzm2g356653B	722	G	6	G	6
Grmzm2g356653B	723	C	6	C	6
Grmzm2g356653B	724	T	6	T	6
Grmzm2g356653B	725	C	6	C	6
Grmzm2g356653B	726	G	6	G	6
Grmzm2g356653B	727	C	6	C	6
Grmzm2g356653B	728	C	6	C	6
Grmzm2g356653B	729	G	6	G	6
Grmzm2g356653B	730	A	6	A	6
Grmzm2g356653B	731	T	6	T	6
Grmzm2g356653B	732	G	6	G	6
Grmzm2g356653B	733	T	6	T	6
Grmzm2g356653B	734	A	6	A	6
Grmzm2g356653B	735	A	7	A	7
Grmzm2g356653B	736	A	7	A	7
Grmzm2g356653B	737	G	7	G	7
Grmzm2g356653B	738	G	7	G	7
Grmzm2g356653B	739	T	7	T	7
Grmzm2g356653B	740	A	7	A	7
Grmzm2g356653B	741	C	7	C	7
Grmzm2g356653B	742	G	7	G	7
Grmzm2g356653B	743	C	7	C	7
Grmzm2g356653B	744	A	7	A	7
Grmzm2g356653B	745	C	7	C	7
Grmzm2g356653B	746	C	7	C	7
Grmzm2g356653B	747	T	7	T	7
Grmzm2g356653B	748	G	5	G	5
Grmzm2g356653B	749	C	5	C	5
Grmzm2g356653B	750	T	5	T	5
Grmzm2g356653B	751	G	5	G	5
Grmzm2g356653B	752	T	6	T	6
Grmzm2g356653B	753	C	6	C	6
Grmzm2g356653B	754	G	6	G	6
Grmzm2g356653B	755	A	6	A	6
Grmzm2g356653B	756	A	6	A	6
Grmzm2g356653B	757	C	6	C	6
Grmzm2g356653B	758	T	6	T	6
Grmzm2g356653B	759	A	6	A	6
Grmzm2g356653B	760	T	6	T	6
Grmzm2g356653B	761	G	6	G	6
Grmzm2g356653B	762	G	6	G	6
Grmzm2g356653B	763	C	6	C	6
Grmzm2g356653B	764	T	6	T	6
Grmzm2g356653B	765	C	6	C	6
Grmzm2g356653B	766	T	6	T	6
Grmzm2g356653B	767	A	8	A	8
Grmzm2g356653B	768	A	8	A	8
Grmzm2g356653B	769	C	8	C	8
Grmzm2g356653B	770	T	8	T	8
Grmzm2g356653B	771	G	8	G	8
Grmzm2g356653B	772	A	8	A	8
Grmzm2g356653B	773	T	8	T	8
Grmzm2g356653B	774	A	8	A	8
Grmzm2g356653B	775	T	8	T	8
Grmzm2g356653B	776	A	8	A	8
Grmzm2g356653B	777	G	8	G	8
Grmzm2g356653B	778	C	8	C	8
Grmzm2g356653B	779	T	8	T	8
Grmzm2g356653B	780	T	8	T	8
Grmzm2g356653B	781	T	8	T	8
Grmzm2g356653B	782	T	8	T	8
Grmzm2g356653B	783	A	8	A	8
Grmzm2g356653B	784	G	7	G	7
Grmzm2g356653B	785	G	7	G	7
Grmzm2g356653B	786	C	7	C	7
Grmzm2g356653B	787	C	7	C	7
Grmzm2g356653B	788	C	7	C	7
Grmzm2g356653B	789	A	6	A	6
Grmzm2g356653B	790	A	6	A	6
Grmzm2g356653B	791	T	6	T	6
Grmzm2g356653B	792	A	6	A	6
Grmzm2g356653B	793	A	6	A	6
Grmzm2g356653B	794	C	6	C	6
Grmzm2g356653B	795	A	6	A	6
Grmzm2g356653B	796	T	5	T	5
Grmzm2g356653B	797	C	5	C	5
Grmzm2g356653B	798	T	5	T	5
Grmzm2g356653B	799	A	5	A	5
Grmzm2g356653B	800	C	5	C	5
Grmzm2g356653B	801	C	5	C	5
Grmzm2g356653B	802	A	5	A	5
Grmzm2g356653B	803	C	5	C	5
Grmzm2g356653B	804	T	5	T	5
Grmzm2g356653B	805	G	5	G	5
Grmzm2g356653B	806	C	5	C	5
Grmzm2g356653B	807	T	5	T	5
Grmzm2g356653B	808	T	5	T	5
Grmzm2g356653B	809	A	4	A	4
Grmzm2g356653B	810	T	4	T	4
Grmzm2g356653B	811	C	4	C	4
Grmzm2g356653B	812	A	4	A	4
Grmzm2g356653B	813	T	4	T	4
Grmzm2g356653B	814	G	4	G	4
Grmzm2g356653B	815	C	4	C	4
Grmzm2g356653B	816	C	4	C	4
Grmzm2g356653B	817	A	4	A	4
Grmzm2g356653B	818	T	4	T	4
Grmzm2g356653B	819	T	4	T	4
Grmzm2g356653B	820	A	4	A	4
Grmzm2g356653B	821	A	4	A	4
Grmzm2g356653B	822	A	4	A	4
Grmzm2g356653B	823	T	4	T	4
Grmzm2g356653B	824	T	4	T	4
Grmzm2g356653B	825	G	4	G	4
Grmzm2g356653B	826	T	4	T	4
Grmzm2g356653B	827	T	4	T	4
Grmzm2g356653B	828	T	4	T	4
Grmzm2g356653B	829	G	4	G	4
Grmzm2g356653B	830	A	4	A	4
Grmzm2g356653B	831	T	5	T	5
Grmzm2g356653B	832	G	5	G	5
Grmzm2g356653B	833	A	5	A	5
Grmzm2g356653B	834	A	4	A	4
Grmzm2g356653B	835	A	4	A	4
Grmzm2g356653B	836	T	4	T	4
Grmzm2g356653B	837	A	4	A	4
Grmzm2g356653B	838	C	4	C	4
Grmzm2g356653B	839	C	5	C	5
Grmzm2g356653B	840	A	5	A	5
Grmzm2g356653B	841	A	5	A	5
Grmzm2g356653B	842	T	5	T	5
Grmzm2g356653B	843	A	5	A	5
Grmzm2g356653B	844	T	5	T	5
Grmzm2g356653B	845	A	5	A	5
Grmzm2g356653B	846	A	5	A	5
Grmzm2g356653B	847	T	5	T	5
Grmzm2g356653B	848	A	5	A	5
Grmzm2g356653B	849	T	5	T	5
Grmzm2g356653B	850	A	5	A	5
Grmzm2g356653B	851	G	4	G	4
Grmzm2g356653B	852	T	4	T	4
Grmzm2g356653B	853	A	4	A	4
Grmzm2g356653B	854	A	4	A	4
Grmzm2g356653B	855	T	4	T	4
Grmzm2g356653B	856	G	4	G	4
Grmzm2g356653B	857	T	4	T	4
Grmzm2g356653B	858	G	4	G	4
Grmzm2g356653B	859	G	4	G	4
Grmzm2g356653B	860	C	4	C	4
Grmzm2g356653B	861	A	4	A	4
Grmzm2g356653B	862	T	4	T	4
Grmzm2g356653B	863	A	4	A	4
Grmzm2g356653B	864	T	4	T	4
Grmzm2g356653B	865	A	4	A	4
Grmzm2g356653B	866	T	2	T	2
Grmzm2g356653B	867	C	2	C	2
Grmzm2g356653B	868	A	2	A	2
Grmzm2g356653B	869	G	2	G	2
Grmzm2g356653B	870	T	3	T	3
Grmzm2g356653B	871	T	3	T	3
Grmzm2g356653B	872	C	3	C	3
Grmzm2g356653B	873	A	3	A	3
Grmzm2g356653B	874	G	3	G	3
Grmzm2g356653B	875	T	3	T	3
Grmzm2g356653B	876	T	3	T	3
Grmzm2g356653B	877	T	3	T	3
Grmzm2g356653B	878	G	3	G	3
Grmzm2g356653B	879	A	3	A	3
Grmzm2g356653B	880	G	3	G	3
Grmzm2g356653B	881	T	3	T	3
Grmzm2g356653B	882	T	3	T	3
Grmzm2g356653B	883	G	3	G	3
Grmzm2g356653B	884	T	3	T	3
Grmzm2g356653B	885	A	3	A	3
Grmzm2g356653B	886	G	3	G	3
Grmzm2g356653B	887	T	3	T	3
Grmzm2g356653B	888	T	3	T	3
Grmzm2g356653B	889	G	3	G	3
Grmzm2g356653B	890	T	3	T	3
Grmzm2g356653B	891	A	3	A	3
Grmzm2g356653B	892	A	3	A	3
Grmzm2g356653B	893	C	3	C	3
Grmzm2g356653B	894	T	3	T	3
Grmzm2g356653B	895	T	3	T	3
Grmzm2g356653B	896	G	3	G	3
Grmzm2g356653B	897	A	3	A	3
Grmzm2g356653B	898	G	3	G	3
Grmzm2g356653B	899	A	3	A	3
Grmzm2g356653B	900	A	3	A	3
Grmzm2g356653B	901	C	3	C	3
Grmzm2g356653B	902	A	3	A	3
Grmzm2g356653B	903	T	3	T	3
Grmzm2g356653B	904	A	3	A	3
Grmzm2g356653B	905	T	3	T	3
Grmzm2g356653B	906	A	3	A	3	G
Grmzm2g356653B	907	T	3	T	3
Grmzm2g356653B	908	T	3	T	3
Grmzm2g356653B	909	T	3	T	3
Grmzm2g356653B	910	T	3	T	3
Grmzm2g356653B	911	G	3	G	3
Grmzm2g356653B	912	T	3	T	3
Grmzm2g356653B	913	G	3	G	3
Grmzm2g356653B	914	T	3	T	3
Grmzm2g356653B	915	C	3	C	3
Grmzm2g356653B	916	T	3	T	3
Grmzm2g356653B	917	A	3	A	3
Grmzm2g356653B	918	A	3	A	3
Grmzm2g356653B	919	T	3	T	3
Grmzm2g356653B	920	A	3	A	3
Grmzm2g356653B	921	A	3	A	3
Grmzm2g356653B	922	G	3	G	3
Grmzm2g356653B	923	T	3	T	3
Grmzm2g356653B	924	T	3	T	3
Grmzm2g356653B	925	A	3	A	3
Grmzm2g356653B	926	T	3	T	3
Grmzm2g356653B	927	G	3	G	3
Grmzm2g356653B	928	A	3	A	3
Grmzm2g356653B	929	A	3	A	3
Grmzm2g356653B	930	T	2	T	2
Grmzm2g356653B	931	T	2	T	2
Grmzm2g356653B	932	T	2	T	2
Grmzm2g356653B	933	T	2	T	2
Grmzm2g356653B	934	T	2	T	2
Grmzm2g356653B	935	G	2	G	2
Grmzm2g356653B	936	T	2	T	2
Grmzm2g356653B	937	T	2	T	2
Grmzm2g356653B	938	G	1	G	1
Grmzm2g356653B	939	T	1	T	1
Grmzm2g356653B	940	T	1	T	1
Grmzm2g356653B	941	G	1	G	1
Grmzm2g356653B	942	T	1	T	1
Grmzm2g356653B	943	T	1	T	1
Grmzm2g356653B	944	C	1	C	1
Grmzm2g356653B	945	T	1	T	1
Grmzm2g356653B	946	T	1	T	1
Grmzm2g356653B	947	C	1	C	1
Grmzm2g356653B	948	C	1	C	1
Grmzm2g356653B	949	C	1	C	1
Grmzm2g356653B	950	T	1	T	1
Grmzm2g356653B	951	T	1	T	1
Grmzm2g356653B	952	C	1	C	1
Grmzm2g356653B	953	T	1	T	1
Grmzm2g356653B	954	G	1	G	1
Grmzm2g356653B	955	C	1	C	1
Grmzm2g356653B	956	A	1	A	1
Grmzm2g356653B	957	A	1	A	1
Grmzm2g356653B	958	A	1	A	1
Grmzm2g356653B	959	A	1	A	1
Grmzm2g356653B	960	C	1	C	1
Grmzm2g356653B	961	T	2	T	2
Grmzm2g356653B	962	T	2	T	2
Grmzm2g356653B	963	C	2	C	2
Grmzm2g356653B	964	A	3	A	3
Grmzm2g356653B	965	G	3	G	3
Grmzm2g356653B	966	A	3	A	3
Grmzm2g356653B	967	T	3	T	3
Grmzm2g356653B	968	C	3	C	3
Grmzm2g356653B	969	T	2	T	2
Grmzm2g356653B	970	C	2	C	2
Grmzm2g356653B	971	C	2	C	2
Grmzm2g356653B	972	T	2	T	2
Grmzm2g356653B	973	A	2	A	2
Grmzm2g356653B	974	C	2	C	2
Grmzm2g356653B	975	C	2	C	2
Grmzm2g356653B	976	T	2	T	2
Grmzm2g356653B	977	C	2	C	2
Grmzm2g356653B	978	T	2	T	2
Grmzm2g356653B	979	G	2	G	2
Grmzm2g356653B	980	C	2	C	2
Grmzm2g356653B	981	G	2	G	2
Grmzm2g356653B	982	A	2	A	2
Grmzm2g356653B	983	T	2	T	2
Grmzm2g356653B	984	T	2	T	2
Grmzm2g356653B	985	C	2	C	2
Grmzm2g356653B	986	T	2	T	2
Grmzm2g356653B	987	A	2	A	2
Grmzm2g356653B	988	A	2	A	2
Grmzm2g356653B	989	A	2	A	2
Grmzm2g356653B	990	A	2	A	2
Grmzm2g356653B	991	A	2	A	2
Grmzm2g356653B	992	G	2	G	2
Grmzm2g356653B	993	A	2	A	2
Grmzm2g356653B	994	A	2	A	2
Grmzm2g356653B	995	G	2	G	2
Grmzm2g356653B	996	A	2	A	2
Grmzm2g356653B	997	T	2	T	2
Grmzm2g356653B	998	T	2	T	2
Grmzm2g356653B	999	C	2	C	2
Grmzm2g356653B	1000	A	2	A	2
Grmzm2g356653B	1001	G	2	G	2
Grmzm2g356653B	1002	G	2	G	2
Grmzm2g356653B	1003	T	2	T	2
Grmzm2g356653B	1004	C	3	C	3
Grmzm2g356653B	1005	C	3	C	3
Grmzm2g356653B	1006	C	3	C	3
Grmzm2g356653B	1007	A	3	A	3
Grmzm2g356653B	1008	T	3	T	3
Grmzm2g356653B	1009	T	3	T	3
Grmzm2g356653B	1010	T	3	T	3
Grmzm2g356653B	1011	G	3	G	3
Grmzm2g356653B	1012	C	3	C	3
Grmzm2g356653B	1013	C	3	C	3
Grmzm2g356653B	1014	A	3	A	3
Grmzm2g356653B	1015	T	3	T	3
Grmzm2g356653B	1016	A	3	A	3
Grmzm2g356653B	1017	G	3	G	3
Grmzm2g356653B	1018	T	3	T	3
Grmzm2g356653B	1019	G	3	G	3
Grmzm2g356653B	1020	G	3	G	3
Grmzm2g356653B	1021	A	3	A	3
Grmzm2g356653B	1022	T	3	T	3
Grmzm2g356653B	1023	C	3	C	3
Grmzm2g356653B	1024	C	3	C	3
Grmzm2g356653B	1025	G	3	G	3
Grmzm2g356653B	1026	T	3	T	3
Grmzm2g356653B	1027	T	3	T	3
Grmzm2g356653B	1028	T	3	T	3
Grmzm2g356653B	1029	C	3	C	3
Grmzm2g356653B	1030	C	4	C	4
Grmzm2g356653B	1031	A	4	A	4
Grmzm2g356653B	1032	C	4	C	4
Grmzm2g356653B	1033	T	4	T	4
Grmzm2g356653B	1034	G	4	G	4
Grmzm2g356653B	1035	T	4	T	4
Grmzm2g356653B	1036	A	4	A	4
Grmzm2g356653B	1037	G	4	G	4
Grmzm2g356653B	1038	C	4	C	4
Grmzm2g356653B	1039	T	4	T	4
Grmzm2g356653B	1040	A	4	A	4
Grmzm2g356653B	1041	T	4	T	4
Grmzm2g356653B	1042	T	4	T	4
Grmzm2g356653B	1043	G	4	G	4
Grmzm2g356653B	1044	C	4	C	4	T
Grmzm2g356653B	1045	T	4	T	4
Grmzm2g356653B	1046	T	5	T	5
Grmzm2g356653B	1047	T	5	T	5
Grmzm2g356653B	1048	T	5	T	5
Grmzm2g356653B	1049	G	5	G	5
Grmzm2g356653B	1050	T	5	T	5
Grmzm2g356653B	1051	T	5	T	5
Grmzm2g356653B	1052	T	5	T	5
Grmzm2g356653B	1053	G	5	G	5
Grmzm2g356653B	1054	T	5	T	5
Grmzm2g356653B	1055	T	5	T	5
Grmzm2g356653B	1056	C	5	C	5
Grmzm2g356653B	1057	T	5	T	5
Grmzm2g356653B	1058	C	5	C	5
Grmzm2g356653B	1059	T	5	T	5
Grmzm2g356653B	1060	G	4	G	4
Grmzm2g356653B	1061	G	4	G	4
Grmzm2g356653B	1062	C	4	C	4
Grmzm2g356653B	1063	A	3	A	3
Grmzm2g356653B	1064	A	3	A	3
Grmzm2g356653B	1065	A	5	A	5
Grmzm2g356653B	1066	A	6	A	6
Grmzm2g356653B	1067	A	6	A	6
Grmzm2g356653B	1068	A	6	A	6
Grmzm2g356653B	1069	A	6	A	6
Grmzm2g356653B	1070	A	6	A	6
Grmzm2g356653B	1071	C	6	C	6
Grmzm2g356653B	1072	T	6	T	6
Grmzm2g356653B	1073	T	6	T	6
Grmzm2g356653B	1074	A	6	A	6
Grmzm2g356653B	1075	G	6	G	6
Grmzm2g356653B	1076	C	6	C	6
Grmzm2g356653B	1077	A	6	A	6
Grmzm2g356653B	1078	A	7	A	7
Grmzm2g356653B	1079	A	7	A	7
Grmzm2g356653B	1080	T	7	T	7
Grmzm2g356653B	1081	G	7	G	7
Grmzm2g356653B	1082	C	7	C	7
Grmzm2g356653B	1083	T	7	T	7
Grmzm2g356653B	1084	T	7	T	7
Grmzm2g356653B	1085	A	7	A	7
Grmzm2g356653B	1086	T	7	T	7
Grmzm2g356653B	1087	A	7	A	7
Grmzm2g356653B	1088	G	7	G	7
Grmzm2g356653B	1089	G	7	G	7
Grmzm2g356653B	1090	A	7	A	7
Grmzm2g356653B	1091	A	7	A	7
Grmzm2g356653B	1092	T	7	T	7
Grmzm2g356653B	1093	A	7	A	7
Grmzm2g356653B	1094	A	7	A	7
Grmzm2g356653B	1095	T	7	T	7
Grmzm2g356653B	1096	G	7	G	7
Grmzm2g356653B	1097	A	7	A	7
Grmzm2g356653B	1098	G	7	G	7
Grmzm2g356653B	1099	T	8	T	8
Grmzm2g356653B	1100	T	8	T	8
Grmzm2g356653B	1101	A	8	A	8
Grmzm2g356653B	1102	T	8	T	8
Grmzm2g356653B	1103	C	7	C	7
Grmzm2g356653B	1104	T	7	T	7
Grmzm2g356653B	1105	T	7	T	7
Grmzm2g356653B	1106	G	7	G	7
Grmzm2g356653B	1107	G	7	G	7
Grmzm2g356653B	1108	A	7	A	7
Grmzm2g356653B	1109	A	7	A	7
Grmzm2g356653B	1110	G	7	G	7
Grmzm2g356653B	1111	A	7	A	7
Grmzm2g356653B	1112	T	7	T	7
Grmzm2g356653B	1113	G	7	G	7
Grmzm2g356653B	1114	A	7	A	7
Grmzm2g356653B	1115	T	7	T	7
Grmzm2g356653B	1116	T	7	T	7
Grmzm2g356653B	1117	A	7	A	7
Grmzm2g356653B	1118	C	7	C	7
Grmzm2g356653B	1119	T	7	T	7
Grmzm2g356653B	1120	T	7	T	7
Grmzm2g356653B	1121	A	7	A	7
Grmzm2g356653B	1122	G	7	G	7
Grmzm2g356653B	1123	A	7	A	7
Grmzm2g356653B	1124	T	7	T	7
Grmzm2g356653B	1125	A	7	A	7
Grmzm2g356653B	1126	G	7	G	7
Grmzm2g356653B	1127	G	7	G	7
Grmzm2g356653B	1128	T	7	T	7
Grmzm2g356653B	1129	G	6	G	6
Grmzm2g356653B	1130	C	6	C	6
Grmzm2g356653B	1131	A	6	A	6
Grmzm2g356653B	1132	T	6	T	6
Grmzm2g356653B	1133	G	6	G	6
Grmzm2g356653B	1134	T	6	T	6
Grmzm2g356653B	1135	T	6	T	6
Grmzm2g356653B	1136	T	6	T	6
Grmzm2g356653B	1137	A	6	A	6
Grmzm2g356653B	1138	T	6	T	6
Grmzm2g356653B	1139	T	6	T	6
Grmzm2g356653B	1140	T	6	T	6
Grmzm2g356653B	1141	C	6	C	6
Grmzm2g356653B	1142	A	6	A	6
Grmzm2g356653B	1143	G	6	G	6
Grmzm2g356653B	1144	A	6	A	6
Grmzm2g356653B	1145	G	5	G	5
Grmzm2g356653B	1146	C	5	C	5
Grmzm2g356653B	1147	T	5	T	5
Grmzm2g356653B	1148	T	5	T	5
Grmzm2g356653B	1149	A	5	A	5
Grmzm2g356653B	1150	T	5	T	5
Grmzm2g356653B	1151	T	5	T	5
Grmzm2g356653B	1152	T	5	T	5
Grmzm2g356653B	1153	C	5	C	5
Grmzm2g356653B	1154	A	5	A	5
Grmzm2g356653B	1155	A	5	A	5
Grmzm2g356653B	1156	C	5	C	5
Grmzm2g356653B	1157	C	5	C	5
Grmzm2g356653B	1158	A	5	A	5
Grmzm2g356653B	1159	T	5	T	5
Grmzm2g356653B	1160	T	6	T	6
Grmzm2g356653B	1161	T	6	T	6
Grmzm2g356653B	1162	A	6	A	6
Grmzm2g356653B	1163	A	6	A	6
Grmzm2g356653B	1164	C	4	C	4
Grmzm2g356653B	1165	T	3	T	3
Grmzm2g356653B	1166	A	4	A	4
Grmzm2g356653B	1167	T	4	T	4
Grmzm2g356653B	1168	G	4	G	4
Grmzm2g356653B	1169	T	4	T	4
Grmzm2g356653B	1170	G	4	G	4
Grmzm2g356653B	1171	T	4	T	4
Grmzm2g356653B	1172	C	4	C	4
Grmzm2g356653B	1173	C	4	C	4
Grmzm2g356653B	1174	A	4	A	4
Grmzm2g356653B	1175	A	4	A	4
Grmzm2g356653B	1176	C	4	C	4
Grmzm2g356653B	1177	C	3	C	3
Grmzm2g356653B	1178	A	3	A	3
Grmzm2g356653B	1179	T	3	T	3
Grmzm2g356653B	1180	T	3	T	3
Grmzm2g356653B	1181	T	3	T	3
Grmzm2g356653B	1182	T	3	T	3
Grmzm2g356653B	1183	G	3	G	3
Grmzm2g356653B	1184	G	3	G	3
Grmzm2g356653B	1185	G	3	G	3
Grmzm2g356653B	1186	C	3	C	3
Grmzm2g356653B	1187	T	3	T	3
Grmzm2g356653B	1188	G	3	G	3
Grmzm2g356653B	1189	G	3	G	3
Grmzm2g356653B	1190	T	3	T	3
Grmzm2g356653B	1191	A	3	A	3
Grmzm2g356653B	1192	A	3	A	3
Grmzm2g356653B	1193	C	3	C	3
Grmzm2g356653B	1194	T	3	T	3
Grmzm2g356653B	1195	T	3	T	3
Grmzm2g356653B	1196	C	3	C	3
Grmzm2g356653B	1197	T	3	T	3
Grmzm2g356653B	1198	T	2	T	2
Grmzm2g356653B	1199	T	2	T	2
Grmzm2g356653B	1200	A	2	A	2
Grmzm2g356653B	1201	T	2	T	2
Grmzm2g356653B	1202	T	2	T	2
Grmzm2g356653B	1203	G	2	G	2
Grmzm2g356653B	1204	A	2	A	2
Grmzm2g356653B	1205	A	2	A	2
Grmzm2g356653B	1206	C	2	C	2
Grmzm2g356653B	1207	C	2	C	2
Grmzm2g356653B	1208	A	2	A	2
Grmzm2g356653B	1209	G	2	G	2
Grmzm2g356653B	1210	T	2	T	2
Grmzm2g356653B	1211	A	2	A	2
Grmzm2g356653B	1212	T	2	T	2
Grmzm2g356653B	1213	T	2	T	2
Grmzm2g356653B	1214	T	2	T	2
Grmzm2g356653B	1215	T	2	T	2
Grmzm2g356653B	1216	G	2	G	2
Grmzm2g356653B	1217	T	2	T	2
Grmzm2g356653B	1218	C	2	C	2
Grmzm2g356653B	1219	A	2	A	2
Grmzm2g356653B	1220	T	2	T	2
Grmzm2g356653B	1221	T	2	T	2
Grmzm2g356653B	1222	A	2	A	2
Grmzm2g356653B	1223	A	2	A	2
Grmzm2g356653B	1224	A	2	A	2
Grmzm2g356653B	1225	T	2	T	2
Grmzm2g356653B	1226	T	3	T	3
Grmzm2g356653B	1227	T	3	T	3
Grmzm2g356653B	1228	A	3	A	3
Grmzm2g356653B	1229	C	3	C	3
Grmzm2g356653B	1230	T	3	T	3
Grmzm2g356653B	1231	C	3	C	3
Grmzm2g356653B	1232	T	3	T	3
Grmzm2g356653B	1233	A	3	A	3
Grmzm2g356653B	1234	C	3	C	3
Grmzm2g356653B	1235	T	3	T	3
Grmzm2g356653B	1236	T	3	T	3
Grmzm2g356653B	1237	C	3	C	3
Grmzm2g356653B	1238	A	3	A	3
Grmzm2g356653B	1239	A	4	A	4
Grmzm2g356653B	1240	A	4	A	4
Grmzm2g356653B	1241	A	4	A	4
Grmzm2g356653B	1242	A	4	A	4
Grmzm2g356653B	1243	A	4	A	4
Grmzm2g356653B	1244	C	4	C	4
Grmzm2g356653B	1245	C	4	C	4
Grmzm2g356653B	1246	T	4	T	4
Grmzm2g356653B	1247	G	4	G	4
Grmzm2g356653B	1248	A	4	A	4
Grmzm2g356653B	1249	C	4	C	4
Grmzm2g356653B	1250	C	4	C	4
Grmzm2g356653B	1251	T	4	T	4
Grmzm2g356653B	1252	G	4	G	4
Grmzm2g356653B	1253	G	4	G	4
Grmzm2g356653B	1254	A	4	A	4
Grmzm2g356653B	1255	A	4	A	4
Grmzm2g356653B	1256	A	4	A	4
Grmzm2g356653B	1257	A	4	A	4
Grmzm2g356653B	1258	A	4	A	4
Grmzm2g356653B	1259	A	3	A	3
Grmzm2g356653B	1260	C	3	C	3
Grmzm2g356653B	1261	T	3	T	3
Grmzm2g356653B	1262	A	3	A	3
Grmzm2g356653B	1263	C	3	C	3
Grmzm2g356653B	1264	A	3	A	3
Grmzm2g356653B	1265	G	2	G	2
Grmzm2g356653B	1266	A	3	A	3
Grmzm2g356653B	1267	G	3	G	3
Grmzm2g356653B	1268	A	3	A	3
Grmzm2g356653B	1269	C	3	C	3
Grmzm2g356653B	1270	T	3	T	3
Grmzm2g356653B	1271	G	3	G	3
Grmzm2g356653B	1272	A	3	A	3
Grmzm2g356653B	1273	A	3	A	3
Grmzm2g356653B	1274	C	3	C	3
Grmzm2g356653B	1275	A	3	A	3
Grmzm2g356653B	1276	A	3	A	3
Grmzm2g356653B	1277	G	3	G	3
Grmzm2g356653B	1278	G	3	G	3
Grmzm2g356653B	1279	G	3	G	3
Grmzm2g356653B	1280	G	3	G	3
Grmzm2g356653B	1281	T	3	T	3
Grmzm2g356653B	1282	G	3	G	3
Grmzm2g356653B	1283	G	3	G	3
Grmzm2g356653B	1284	C	3	C	3
Grmzm2g356653B	1285	G	3	G	3
Grmzm2g356653B	1286	C	3	C	3
Grmzm2g356653B	1287	A	4	A	4
Grmzm2g356653B	1288	G	4	G	4
Grmzm2g356653B	1289	G	4	G	4
Grmzm2g356653B	1290	C	4	C	4
Grmzm2g356653B	1291	T	4	T	4
Grmzm2g356653B	1292	A	4	A	4
Grmzm2g356653B	1293	T	4	T	4
Grmzm2g356653B	1294	T	4	T	4
Grmzm2g356653B	1295	C	4	C	4
Grmzm2g356653B	1296	T	4	T	4
Grmzm2g356653B	1297	T	4	T	4
Grmzm2g356653B	1298	C	4	C	4
Grmzm2g356653B	1299	G	5	G	5
Grmzm2g356653B	1300	T	5	T	5
Grmzm2g356653B	1301	G	5	G	5
Grmzm2g356653B	1302	G	5	G	5
Grmzm2g356653B	1303	A	5	A	5
Grmzm2g356653B	1304	A	5	A	5
Grmzm2g356653B	1305	A	5	A	5
Grmzm2g356653B	1306	T	5	T	5
Grmzm2g356653B	1307	A	5	A	5
Grmzm2g356653B	1308	T	5	T	5
Grmzm2g356653B	1309	C	5	C	5
Grmzm2g356653B	1310	G	5	G	5
Grmzm2g356653B	1311	A	5	A	5
Grmzm2g356653B	1312	T	5	T	5
Grmzm2g356653B	1313	T	5	T	5
Grmzm2g356653B	1314	T	5	T	5
Grmzm2g356653B	1315	T	5	T	5
Grmzm2g356653B	1316	A	5	A	5
Grmzm2g356653B	1317	A	6	A	6
Grmzm2g356653B	1318	G	7	G	7
Grmzm2g356653B	1319	C	7	C	7
Grmzm2g356653B	1320	G	7	G	7
Grmzm2g356653B	1321	C	7	C	7
Grmzm2g356653B	1322	G	7	G	7
Grmzm2g356653B	1323	A	7	A	7
Grmzm2g356653B	1324	A	7	A	7
Grmzm2g356653B	1325	C	6	C	6
Grmzm2g356653B	1326	C	6	C	6
Grmzm2g356653B	1327	C	6	C	6
Grmzm2g356653B	1328	G	6	G	6
Grmzm2g356653B	1329	C	6	C	6
Grmzm2g356653B	1330	C	6	C	6
Grmzm2g356653B	1331	G	6	G	6
Grmzm2g356653B	1332	C	6	C	6
Grmzm2g356653B	1333	C	6	C	6
Grmzm2g356653B	1334	G	6	G	6
Grmzm2g356653B	1335	C	6	C	6
Grmzm2g356653B	1336	C	6	C	6
Grmzm2g356653B	1337	A	6	A	6
Grmzm2g356653B	1338	G	5	G	5
Grmzm2g356653B	1339	C	5	C	5
Grmzm2g356653B	1340	C	5	C	5
Grmzm2g356653B	1341	C	6	C	6
Grmzm2g356653B	1342	G	6	G	6
Grmzm2g356653B	1343	C	6	C	6
Grmzm2g356653B	1344	C	6	C	6
Grmzm2g356653B	1345	C	6	C	6
Grmzm2g356653B	1346	A	6	A	6
Grmzm2g356653B	1347	C	7	C	7
Grmzm2g356653B	1348	C	7	C	7
Grmzm2g356653B	1349	A	7	A	7
Grmzm2g356653B	1350	C	7	C	7
Grmzm2g356653B	1351	G	7	G	7
Grmzm2g356653B	1352	C	7	C	7
Grmzm2g356653B	1353	T	7	T	7
Grmzm2g356653B	1354	C	7	C	7
Grmzm2g356653B	1355	T	7	T	7
Grmzm2g356653B	1356	T	7	T	7
Grmzm2g356653B	1357	C	7	C	7
Grmzm2g356653B	1358	G	7	G	7
Grmzm2g356653B	1359	C	7	C	7
Grmzm2g356653B	1360	T	8	T	8
Grmzm2g356653B	1361	A	8	A	8
Grmzm2g356653B	1362	G	8	G	8
Grmzm2g356653B	1363	C	8	C	8
Grmzm2g356653B	1364	T	8	T	8
Grmzm2g356653B	1365	C	7	C	7
Grmzm2g356653B	1366	G	7	G	7
Grmzm2g356653B	1367	C	8	C	8
Grmzm2g356653B	1368	C	8	C	8
Grmzm2g356653B	1369	C	8	C	8
Grmzm2g356653B	1370	A	8	A	8
Grmzm2g356653B	1371	C	8	C	8
Grmzm2g356653B	1372	C	8	C	8
Grmzm2g356653B	1373	G	8	G	8
Grmzm2g356653B	1374	C	8	C	8
Grmzm2g356653B	1375	G	8	G	8
Grmzm2g356653B	1376	C	8	C	8
Grmzm2g356653B	1377	C	8	C	8
Grmzm2g356653B	1378	G	8	G	8
Grmzm2g356653B	1379	C	8	C	8
Grmzm2g356653B	1380	C	8	C	8
Grmzm2g356653B	1381	G	8	G	8
Grmzm2g356653B	1382	C	8	C	8
Grmzm2g356653B	1383	C	8	C	8
Grmzm2g356653B	1384	A	8	A	8
Grmzm2g356653B	1385	G	8	G	8
Grmzm2g356653B	1386	C	7	C	7
Grmzm2g356653B	1387	C	7	C	7
Grmzm2g356653B	1388	A	7	A	7
Grmzm2g356653B	1389	G	7	G	7
Grmzm2g356653B	1390	C	7	C	7
Grmzm2g356653B	1391	C	7	C	7
Grmzm2g356653B	1392	C	7	C	7
Grmzm2g356653B	1393	A	7	A	7
Grmzm2g356653B	1394	T	7	T	7
Grmzm2g356653B	1395	C	7	C	7
Grmzm2g356653B	1396	G	7	G	7
Grmzm2g356653B	1397	C	7	C	7
Grmzm2g356653B	1398	G	6	G	6
Grmzm2g356653B	1399	C	6	C	6
Grmzm2g356653B	1400	T	6	T	6
Grmzm2g356653B	1401	A	6	A	6
Grmzm2g356653B	1402	C	6	C	6
Grmzm2g356653B	1403	A	6	A	6
Grmzm2g356653B	1404	G	6	G	6
Grmzm2g356653B	1405	A	6	A	6
Grmzm2g356653B	1406	C	6	C	6
Grmzm2g356653B	1407	G	6	G	6
Grmzm2g356653B	1408	C	6	C	6
Grmzm2g356653B	1409	G	6	G	6
Grmzm2g356653B	1410	C	6	C	6
Grmzm2g356653B	1411	T	6	T	6
Grmzm2g356653B	1412	G	6	G	6
Grmzm2g356653B	1413	C	6	C	6
Grmzm2g356653B	1414	C	6	C	6
Grmzm2g356653B	1415	G	6	G	6
Grmzm2g356653B	1416	G	5	G	5
Grmzm2g356653B	1417	T	4	T	4
Grmzm2g356653B	1418	A	4	A	4
Grmzm2g356653B	1419	C	4	C	4
Grmzm2g356653B	1420	C	4	C	4
Grmzm2g356653B	1421	C	4	C	4
Grmzm2g356653B	1422	T	4	T	4
Grmzm2g356653B	1423	C	4	C	4
Grmzm2g356653B	1424	T	4	T	4
Grmzm2g356653B	1425	C	4	C	4
Grmzm2g356653B	1426	C	4	C	4
Grmzm2g356653B	1427	C	4	C	4
Grmzm2g356653B	1428	T	4	T	4
Grmzm2g356653B	1429	C	4	C	4
Grmzm2g356653B	1430	T	4	T	4
Grmzm2g356653B	1431	C	4	C	4
Grmzm2g356653B	1432	T	4	T	4	C
Grmzm2g356653B	1433	G	4	G	4
Grmzm2g356653B	1434	C	4	C	4
Grmzm2g356653B	1435	C	4	C	4
Grmzm2g356653B	1436	C	4	C	4
Grmzm2g356653B	1437	G	4	G	4
Grmzm2g356653B	1438	G	4	G	4
Grmzm2g356653B	1439	A	4	A	4
Grmzm2g356653B	1440	A	3	A	3
Grmzm2g356653B	1441	G	3	G	3
Grmzm2g356653B	1442	T	3	T	3
Grmzm2g356653B	1443	T	3	T	3
Grmzm2g356653B	1444	C	3	C	3
Grmzm2g356653B	1445	T	3	T	3
Grmzm2g356653B	1446	T	2	T	2
Grmzm2g356653B	1447	G	2	G	2
Grmzm2g356653B	1448	G	2	G	2
Grmzm2g356653B	1449	G	2	G	2
Grmzm2g356653B	1450	T	2	T	2
Grmzm2g356653B	1451	A	2	A	2
Grmzm2g356653B	1452	A	2	A	2
Grmzm2g356653B	1453	C	2	C	2
Grmzm2g356653B	1454	C	2	C	2
Grmzm2g356653B	1455	A	2	A	2
Grmzm2g356653B	1456	T	2	T	2
Grmzm2g356653B	1457	C	2	C	2
Grmzm2g356653B	1458	T	2	T	2
Grmzm2g356653B	1459	C	1	C	1
Grmzm2g356653B	1460	A	1	A	1
Grmzm2g356653B	1461	C	2	C	2
Grmzm2g356653B	1462	T	2	T	2
Grmzm2g356653B	1463	A	2	A	2
Grmzm2g356653B	1464	C	2	C	2
Grmzm2g356653B	1465	A	2	A	2
Grmzm2g356653B	1466	G	1	G	1
Grmzm2g356653B	1467	G	1	G	1
Grmzm2g356653B	1468	T	1	T	1
Grmzm2g356653B	1469	A	1	A	1
Grmzm2g356653B	1470	A	1	A	1
Grmzm2g356653B	1471	C	1	C	1
Grmzm2g356653B	1472	C	1	C	1
Grmzm2g356653B	1473	A	1	A	1
Grmzm2g356653B	1474	T	1	T	1
Grmzm2g356653B	1475	C	1	C	1
Grmzm2g356653B	1476	T	1	T	1
Grmzm2g356653B	1477	C	1	C	1
Grmzm2g356653B	1478	C	1	C	1
Grmzm2g356653B	1479	C	1	C	1
Grmzm2g356653B	1480	T	1	T	1
Grmzm2g356653B	1481	C	1	C	1
Grmzm2g356653B	1482	T	1	T	1
Grmzm2g356653B	1483	C	1	C	1
Grmzm2g356653B	1484	T	1	T	1
Grmzm2g356653B	1485	G	1	G	1
Grmzm2g356653B	1486	A	1	A	1
Grmzm2g356653B	1487	G	1	G	1
Grmzm2g356653B	1488	A	1	A	1
Grmzm2g356653B	1489	T	1	T	1
Grmzm2g356653B	1490	A	1	A	1
Grmzm2g356653B	1491	A	1	A	1
Grmzm2g356653B	1492	A	1	A	1
Grmzm2g356653B	1493	T	1	T	1
Grmzm2g356653B	1494	G	1	G	1
Grmzm2g356653B	1495	T	1	T	1
Grmzm2g356653B	1496	T	1	T	1
Grmzm2g356653B	1497	T	1	T	1
Grmzm2g356653B	1498	A	1	A	1
Grmzm2g356653B	1499	A	1	A	1
Grmzm2g356653B	1500	A	1	A	1
Grmzm2g356653B	1501	C	1	C	1
Grmzm2g356653B	1502	T	1	T	1
Grmzm2g356653B	1503	T	1	T	1
Grmzm2g356653B	1504	T	1	T	1
Grmzm2g356653B	1505	T	1	T	1
Grmzm2g356653B	1506	A	1	A	1
Grmzm2g356653B	1507	T	1	T	1
Grmzm2g356653B	1508	T	1	T	1
Grmzm2g356653B	1509	T	1	T	1
Grmzm2g356653B	1510	A	1	A	1
Grmzm2g356653B	1511	G	1	G	1
Grmzm2g356653B	1512	G	1	G	1
Grmzm2g356653B	1513	G	1	G	1
Grmzm2g356653B	1514	T	1	T	1
Grmzm2g356653B	1515	C	1	C	1
Grmzm2g356653B	1516	C	1	C	1
Grmzm2g356653B	1517	A	1	A	1
Grmzm2g356653B	1518	T	1	T	1
Grmzm2g356653B	1519	A	1	A	1
Grmzm2g356653B	1520	C	1	C	1
Grmzm2g356653B	1521	T	1	T	1
Grmzm2g356653B	1522	T	1	T	1
Grmzm2g356653B	1523	T	1	T	1
Grmzm2g356653B	1524	T	1	T	1
Grmzm2g356653B	1525	A	1	A	1
Grmzm2g356653B	1526	A	1	A	1
Grmzm2g356653B	1527	G	1	G	1
Grmzm2g356653B	1528	T	1	T	1
Grmzm2g356653B	1529	G	1	G	1
Grmzm2g356653B	1530	T	1	T	1
Grmzm2g356653B	1531	T	1	T	1
Grmzm2g356653B	1532	C	1	C	1
Grmzm2g356653B	1533	G	1	G	1
Grmzm2g356653B	1534	A	1	A	1
Grmzm2g356653B	1535	T	1	T	1
Grmzm2g356653B	1536	C	1	C	1
Grmzm2g356653B	1537	C	1	C	1
Grmzm2g356653B	1538	C	1	C	1
Grmzm2g356653B	1539	T	1	T	1
Grmzm2g356653B	1540	T	1	T	1
Grmzm2g356653B	1541	C	1	C	1
Grmzm2g356653B	1542	A	1	A	1
Grmzm2g356653B	1543	A	1	A	1
Grmzm2g356653B	1544	A	1	A	1
Grmzm2g356653B	1545	T	1	T	1
Grmzm2g356653B	1546	G	1	G	1
Grmzm2g356653B	1547	C	1	C	1
Grmzm2g356653B	1548	T	1	T	1
Grmzm2g356653B	1549	A	1	A	1
Grmzm2g356653B	1550	C	1	C	1
Grmzm2g356653B	1551	A	1	A	1
Grmzm2g356653B	1552	C	1	C	1
Grmzm2g356653B	1553	T	1	T	1
Grmzm2g356653B	1554	T	1	T	1
Grmzm2g356653B	1555	C	1	C	1
Grmzm2g356653B	1556	C	1	C	1
Grmzm2g356653B	1557	A	1	A	1
Grmzm2g356653B	1558	A	1	A	1
Grmzm2g356653B	1559	G	1	G	1
Grmzm2g356653B	1592	C	1	C	1
Grmzm2g356653B	1593	G	1	G	1
Grmzm2g356653B	1594	T	1	T	1
Grmzm2g356653B	1595	T	1	T	1
Grmzm2g356653B	1596	G	1	G	1
Grmzm2g356653B	1597	G	1	G	1
Grmzm2g356653B	1598	A	1	A	1
Grmzm2g356653B	1599	A	1	A	1
Grmzm2g356653B	1600	T	1	T	1
Grmzm2g356653B	1601	G	1	G	1
Grmzm2g356653B	1602	T	1	T	1
Grmzm2g356653B	1603	G	1	G	1
Grmzm2g356653B	1604	C	1	C	1
Grmzm2g356653B	1605	A	1	A	1
Grmzm2g356653B	1606	T	1	T	1
Grmzm2g356653B	1607	G	1	G	1
Grmzm2g356653B	1608	T	1	T	1
Grmzm2g356653B	1609	T	1	T	1
Grmzm2g356653B	1610	G	1	G	1
Grmzm2g356653B	1611	A	1	A	1
Grmzm2g356653B	1612	C	1	C	1
Grmzm2g356653B	1613	T	1	T	1
Grmzm2g356653B	1614	A	1	A	1
Grmzm2g356653B	1615	G	1	G	1
Grmzm2g356653B	1616	C	1	C	1
Grmzm2g356653B	1617	T	1	T	1
Grmzm2g356653B	1618	T	1	T	1
Grmzm2g356653B	1619	T	1	T	1
Grmzm2g356653B	1620	G	1	G	1
Grmzm2g356653B	1621	A	1	A	1
Grmzm2g356653B	1622	T	1	T	1
Grmzm2g356653B	1623	T	1	T	1
Grmzm2g356653B	1624	A	1	A	1
Grmzm2g356653B	1625	G	1	G	1
Grmzm2g356653B	1626	C	1	C	1
Grmzm2g356653B	1627	T	1	T	1
Grmzm2g356653B	1628	T	1	T	1
Grmzm2g356653B	1629	G	1	G	1
Grmzm2g356653B	1630	T	1	T	1
Grmzm2g356653B	1631	C	1	C	1
Grmzm2g356653B	1632	G	1	G	1
Grmzm2g356653B	1633	A	1	A	1
Grmzm2g356653B	1634	T	1	T	1
Grmzm2g356653B	1635	A	1	A	1
Grmzm2g356653B	1636	T	1	T	1
Grmzm2g356653B	1637	A	1	A	1
Grmzm2g356653B	1638	C	1	C	1
Grmzm2g356653B	1639	A	1	A	1
Grmzm2g356653B	1640	T	1	T	1
Grmzm2g356653B	1641	A	1	A	1
Grmzm2g356653B	1642	C	1	C	1
Grmzm2g356653B	1643	T	1	T	1
Grmzm2g356653B	1644	T	1	T	1
Grmzm2g356653B	1645	A	1	A	1
Grmzm2g356653B	1646	G	1	G	1
Grmzm2g356653B	1647	C	1	C	1
Grmzm2g356653B	1648	A	1	A	1
Grmzm2g356653B	1649	A	1	A	1
Grmzm2g356653B	1650	T	1	T	1
Grmzm2g356653B	1651	C	1	C	1
Grmzm2g356653B	1652	T	1	T	1
Grmzm2g356653B	1653	A	1	A	1
Grmzm2g356653B	1654	T	1	T	1
Grmzm2g356653B	1655	T	1	T	1
Grmzm2g356653B	1656	T	1	T	1
Grmzm2g356653B	1657	T	3	T	3
Grmzm2g356653B	1658	T	3	T	3
Grmzm2g356653B	1659	T	3	T	3
Grmzm2g356653B	1660	C	3	C	3
Grmzm2g356653B	1661	T	3	T	3
Grmzm2g356653B	1662	T	3	T	3
Grmzm2g356653B	1663	C	3	C	3
Grmzm2g356653B	1664	T	3	T	3
Grmzm2g356653B	1665	C	3	C	3
Grmzm2g356653B	1666	C	3	C	3
Grmzm2g356653B	1667	T	3	T	3
Grmzm2g356653B	1668	T	5	T	5
Grmzm2g356653B	1669	T	5	T	5
Grmzm2g356653B	1670	C	5	C	5
Grmzm2g356653B	1671	A	5	A	5
Grmzm2g356653B	1672	A	5	A	5
Grmzm2g356653B	1673	A	5	A	5
Grmzm2g356653B	1674	T	5	T	5
Grmzm2g356653B	1675	G	5	G	5
Grmzm2g356653B	1676	C	5	C	5
Grmzm2g356653B	1677	T	5	T	5
Grmzm2g356653B	1678	A	5	A	5
Grmzm2g356653B	1679	T	5	T	5
Grmzm2g356653B	1680	G	5	G	5
Grmzm2g356653B	1681	C	5	C	5
Grmzm2g356653B	1682	T	5	T	5
Grmzm2g356653B	1683	A	5	A	5
Grmzm2g356653B	1684	T	5	T	5
Grmzm2g356653B	1685	T	5	T	5
Grmzm2g356653B	1686	G	5	G	5
Grmzm2g356653B	1687	C	5	C	5
Grmzm2g356653B	1688	T	5	T	5
Grmzm2g356653B	1689	A	5	A	5
Grmzm2g356653B	1690	C	5	C	5
Grmzm2g356653B	1691	T	4	T	4
Grmzm2g356653B	1692	G	4	G	4
Grmzm2g356653B	1693	C	4	C	4
Grmzm2g356653B	1694	T	4	T	4
Grmzm2g356653B	1695	G	4	G	4
Grmzm2g356653B	1696	T	4	T	4
Grmzm2g356653B	1697	T	4	T	4
Grmzm2g356653B	1698	G	4	G	4
Grmzm2g356653B	1699	G	4	G	4
Grmzm2g356653B	1700	A	4	A	4
Grmzm2g356653B	1701	G	4	G	4
Grmzm2g356653B	1702	T	4	T	4
Grmzm2g356653B	1703	G	4	G	4
Grmzm2g356653B	1704	T	4	T	4
Grmzm2g356653B	1705	A	4	A	4
Grmzm2g356653B	1706	C	4	C	4
Grmzm2g356653B	1707	C	4	C	4
Grmzm2g356653B	1708	A	4	A	4
Grmzm2g356653B	1709	T	4	T	4
Grmzm2g356653B	1710	T	4	T	4
Grmzm2g356653B	1711	T	4	T	4
Grmzm2g356653B	1712	A	4	A	4
Grmzm2g356653B	1713	A	4	A	4
Grmzm2g356653B	1714	C	4	C	4
Grmzm2g356653B	1715	T	4	T	4
Grmzm2g356653B	1716	T	4	T	4
Grmzm2g356653B	1717	G	4	G	4
Grmzm2g356653B	1718	A	4	A	4
Grmzm2g356653B	1719	T	4	T	4
Grmzm2g356653B	1720	A	4	A	4
Grmzm2g356653B	1721	T	4	T	4
Grmzm2g356653B	1722	A	4	A	4
Grmzm2g356653B	1723	T	4	T	4
Grmzm2g356653B	1724	G	5	G	5
Grmzm2g356653B	1725	A	5	A	5
Grmzm2g356653B	1726	T	5	T	5
Grmzm2g356653B	1727	T	5	T	5
Grmzm2g356653B	1728	T	5	T	5
Grmzm2g356653B	1729	A	5	A	5
Grmzm2g356653B	1730	A	5	A	5
Grmzm2g356653B	1731	T	5	T	5
Grmzm2g356653B	1732	A	5	A	5
Grmzm2g356653B	1733	G	5	G	5
Grmzm2g356653B	1734	A	5	A	5
Grmzm2g356653B	1735	T	5	T	5
Grmzm2g356653B	1736	G	5	G	5
Grmzm2g356653B	1737	C	5	C	5
Grmzm2g356653B	1738	T	5	T	5
Grmzm2g356653B	1739	T	5	T	5
Grmzm2g356653B	1740	T	5	T	5
Grmzm2g356653B	1741	G	5	G	5
Grmzm2g356653B	1742	T	5	T	5
Grmzm2g356653B	1743	G	5	G	5
Grmzm2g356653B	1744	T	5	T	5
Grmzm2g356653B	1745	G	5	G	5
Grmzm2g356653B	1746	C	5	C	5
Grmzm2g356653B	1747	A	5	A	5
Grmzm2g356653B	1748	T	5	T	5
Grmzm2g356653B	1749	A	5	A	5
Grmzm2g356653B	1750	A	5	A	5
Grmzm2g356653B	1751	A	5	A	5
Grmzm2g356653B	1752	T	5	T	5
Grmzm2g356653B	1753	C	5	C	5
Grmzm2g356653B	1754	G	5	G	5
Grmzm2g356653B	1755	T	5	T	5
Grmzm2g356653B	1756	C	3	C	3
Grmzm2g356653B	1757	T	3	T	3
Grmzm2g356653B	1758	A	3	A	3
Grmzm2g356653B	1759	C	3	C	3
Grmzm2g356653B	1760	A	3	A	3
Grmzm2g356653B	1761	G	3	G	3
Grmzm2g356653B	1762	T	3	T	3
Grmzm2g356653B	1763	T	3	T	3
Grmzm2g356653B	1764	A	3	A	3
Grmzm2g356653B	1765	C	3	C	3
Grmzm2g356653B	1766	C	3	C	3
Grmzm2g356653B	1767	A	1	A	1
Grmzm2g356653B	1768	T	1	T	1
Grmzm2g356653B	1769	T	1	T	1
Grmzm2g356653B	1770	T	1	T	1
Grmzm2g356653B	1771	G	1	G	1
Grmzm2g356653B	1772	G	1	G	1
Grmzm2g356653B	1773	A	1	A	1
Grmzm2g356653B	1774	C	1	C	1
Grmzm2g356653B	1775	T	1	T	1
Grmzm2g356653B	1776	T	1	T	1
Grmzm2g356653B	1777	T	1	T	1
Grmzm2g356653B	1778	T	1	T	1
Grmzm2g356653B	1779	T	1	T	1
Grmzm2g356653B	1780	T	1	T	1
Grmzm2g356653B	1781	A	1	A	1
Grmzm2g356653B	1782	G	1	G	1
Grmzm2g356653B	1783	C	1	C	1
Grmzm2g356653B	1784	C	1	C	1
Grmzm2g356653B	1785	A	1	A	1
Grmzm2g356653B	1786	T	1	T	1
Grmzm2g356653B	1787	G	1	G	1
Grmzm2g356653B	1788	T	1	T	1
Grmzm2g356653B	1789	T	1	T	1
Grmzm2g356653B	1790	T	1	T	1
Grmzm2g356653B	1791	G	1	G	1
Grmzm2g356653B	1792	A	1	A	1
Grmzm2g356653B	1793	G	1	G	1
Grmzm2g356653B	1794	A	1	A	1
Grmzm2g356653B	1795	G	1	G	1
Grmzm2g356653B	1796	A	1	A	1
Grmzm2g356653B	1797	T	1	T	1
Grmzm2g356653B	1798	G	1	G	1
Grmzm2g356653B	1799	T	1	T	1
Grmzm2g356653B	1800	G	1	G	1
Grmzm2g356653B	1801	A	1	A	1
Grmzm2g356653B	1802	C	1	C	1
Grmzm2g356653B	1803	G	1	G	1
Grmzm2g356653B	1804	G	1	G	1
Grmzm2g356653B	1805	A	1	A	1
Grmzm2g356653B	1806	G	1	G	1
Grmzm2g356653B	1807	T	1	T	1
Grmzm2g356653B	1808	T	1	T	1
Grmzm2g356653B	1809	T	1	T	1
Grmzm2g356653B	1810	G	1	G	1
Grmzm2g356653B	1811	G	1	G	1
Grmzm2g356653B	1812	A	1	A	1
Grmzm2g356653B	1813	T	1	T	1
Grmzm2g356653B	1814	T	1	T	1
Grmzm2g356653B	1815	T	1	T	1
Grmzm2g356653B	1816	C	1	C	1
Grmzm2g356653B	1817	A	1	A	1
Grmzm2g356653B	1818	C	1	C	1
Grmzm2g356653B	1819	T	1	T	1
Grmzm2g356653B	1820	T	1	T	1
Grmzm2g356653B	1821	A	1	A	1
Grmzm2g356653B	1822	A	1	A	1
Grmzm2g356653B	1832	T	1	T	1
Grmzm2g356653B	1833	C	1	C	1
Grmzm2g356653B	1834	C	1	C	1
Grmzm2g356653B	1835	A	1	A	1
Grmzm2g356653B	1836	G	1	G	1
Grmzm2g356653B	1837	T	1	T	1
Grmzm2g356653B	1838	T	1	T	1
Grmzm2g356653B	1839	G	1	G	1
Grmzm2g356653B	1840	G	1	G	1
Grmzm2g356653B	1841	A	1	A	1
Grmzm2g356653B	1842	A	1	A	1
Grmzm2g356653B	1843	T	1	T	1
Grmzm2g356653B	1844	C	1	C	1
Grmzm2g356653B	1845	G	1	G	1
Grmzm2g356653B	1846	A	1	A	1
Grmzm2g356653B	1847	A	1	A	1
Grmzm2g356653B	1848	T	1	T	1
Grmzm2g356653B	1849	A	1	A	1
Grmzm2g356653B	1850	C	1	C	1
Grmzm2g356653B	1851	T	1	T	1
Grmzm2g356653B	1852	C	1	C	1
Grmzm2g356653B	1853	T	1	T	1
Grmzm2g356653B	1854	G	1	G	1
Grmzm2g356653B	1855	T	1	T	1
Grmzm2g356653B	1856	T	1	T	1
Grmzm2g356653B	1857	T	1	T	1
Grmzm2g356653B	1858	G	1	G	1
Grmzm2g356653B	1859	C	1	C	1
Grmzm2g356653B	1860	T	1	T	1
Grmzm2g356653B	1861	G	1	G	1
Grmzm2g356653B	1862	G	1	G	1
Grmzm2g356653B	1863	C	1	C	1
Grmzm2g356653B	1864	C	1	C	1
Grmzm2g356653B	1865	T	1	T	1
Grmzm2g356653B	1866	A	1	A	1
Grmzm2g356653B	1867	T	1	T	1
Grmzm2g356653B	1868	G	1	G	1
Grmzm2g356653B	1869	C	1	C	1
Grmzm2g356653B	1870	T	1	T	1
Grmzm2g356653B	1871	A	1	A	1
Grmzm2g356653B	1872	A	1	A	1
Grmzm2g356653B	1873	T	1	T	1
Grmzm2g356653B	1874	G	1	G	1
Grmzm2g356653B	1875	A	1	A	1
Grmzm2g356653B	1876	G	1	G	1
Grmzm2g356653B	1877	T	1	T	1
Grmzm2g356653B	1878	A	1	A	1
Grmzm2g356653B	1879	A	1	A	1
Grmzm2g356653B	1880	T	1	T	1
Grmzm2g356653B	1881	C	1	C	1
Grmzm2g356653B	1882	T	1	T	1
Grmzm2g356653B	1883	A	1	A	1
Grmzm2g356653B	1884	T	1	T	1
Grmzm2g356653B	1885	T	1	T	1
Grmzm2g356653B	1886	T	1	T	1
Grmzm2g356653B	1887	C	1	C	1
Grmzm2g356653B	1888	A	1	A	1
Grmzm2g356653B	1889	G	1	G	1
Grmzm2g356653B	1890	A	1	A	1
Grmzm2g356653B	1891	T	1	T	1
Grmzm2g356653B	1892	T	1	T	1
Grmzm2g356653B	1893	T	1	T	1
Grmzm2g356653B	1894	G	1	G	1
Grmzm2g356653B	1895	G	1	G	1
Grmzm2g356653B	1896	A	1	A	1
Grmzm2g356653B	1897	T	1	T	1
Grmzm2g356653B	1898	A	1	A	1
Grmzm2g356653B	1899	T	1	T	1
Grmzm2g356653B	1900	G	1	G	1
Grmzm2g356653B	1901	T	1	T	1
Grmzm2g356653B	1902	G	1	G	1
Grmzm2g356653B	1903	C	1	C	1
Grmzm2g356653B	1904	A	1	A	1
Grmzm2g356653B	1905	A	1	A	1
Grmzm2g356653B	1906	G	1	G	1
Grmzm2g356653B	1907	A	1	A	1
Grmzm2g356653B	1908	C	1	C	1
Grmzm2g356653B	1909	A	1	A	1
Grmzm2g356653B	1910	C	1	C	1
Grmzm2g356653B	1911	A	1	A	1
Grmzm2g356653B	1912	A	1	A	1
Grmzm2g356653B	1913	T	1	T	1
Grmzm2g356653B	1914	G	1	G	1
Grmzm2g356653B	1915	G	1	G	1
Grmzm2g356653B	1916	T	1	T	1
Grmzm2g356653B	1917	T	1	T	1
Grmzm2g356653B	1918	G	1	G	1
Grmzm2g356653B	1919	C	1	C	1
Grmzm2g356653B	1920	T	1	T	1
Grmzm2g356653B	1921	C	1	C	1
Grmzm2g356653B	1922	A	1	A	1
Grmzm2g356653B	1923	A	1	A	1
Grmzm2g356653B	1924	C	1	C	1
Grmzm2g356653B	1925	G	1	G	1
Grmzm2g356653B	1926	A	1	A	1
Grmzm2g356653B	1927	A	1	A	1
Grmzm2g356653B	1928	C	1	C	1
Grmzm2g356653B	1929	C	1	C	1
Grmzm2g356653B	1930	A	1	A	1
Grmzm2g356653B	2131	T	1	T	1
Grmzm2g356653B	2132	T	1	T	1
Grmzm2g356653B	2133	A	1	A	1
Grmzm2g356653B	2134	T	1	T	1
Grmzm2g356653B	2135	G	1	G	1
Grmzm2g356653B	2136	A	1	A	1
Grmzm2g356653B	2137	T	1	T	1
Grmzm2g356653B	2138	T	1	T	1
Grmzm2g356653B	2139	G	1	G	1
Grmzm2g356653B	2140	G	1	G	1
Grmzm2g356653B	2141	C	1	C	1
Grmzm2g356653B	2142	T	1	T	1
Grmzm2g356653B	2143	T	2	T	2
Grmzm2g356653B	2144	C	2	C	2
Grmzm2g356653B	2145	A	2	A	2
Grmzm2g356653B	2146	C	2	C	2
Grmzm2g356653B	2147	A	2	A	2
Grmzm2g356653B	2148	T	2	T	2
Grmzm2g356653B	2149	G	2	G	2
Grmzm2g356653B	2150	A	2	A	2
Grmzm2g356653B	2151	C	2	C	2
Grmzm2g356653B	2152	A	2	A	2
Grmzm2g356653B	2153	T	2	T	2
Grmzm2g356653B	2154	T	3	T	3
Grmzm2g356653B	2155	A	3	A	3
Grmzm2g356653B	2156	C	3	C	3
Grmzm2g356653B	2157	T	3	T	3
Grmzm2g356653B	2158	T	3	T	3
Grmzm2g356653B	2159	T	3	T	3
Grmzm2g356653B	2160	T	3	T	3
Grmzm2g356653B	2161	T	3	T	3
Grmzm2g356653B	2162	G	3	G	3
Grmzm2g356653B	2163	T	3	T	3
Grmzm2g356653B	2164	A	3	A	3
Grmzm2g356653B	2165	T	3	T	3
Grmzm2g356653B	2166	G	3	G	3
Grmzm2g356653B	2167	G	3	G	3
Grmzm2g356653B	2168	G	3	G	3
Grmzm2g356653B	2169	T	3	T	3
Grmzm2g356653B	2170	A	3	A	3
Grmzm2g356653B	2171	G	3	G	3
Grmzm2g356653B	2172	T	3	T	3
Grmzm2g356653B	2173	C	3	C	3
Grmzm2g356653B	2174	T	3	T	3
Grmzm2g356653B	2175	T	3	T	3
Grmzm2g356653B	2176	T	3	T	3
Grmzm2g356653B	2177	G	3	G	3
Grmzm2g356653B	2178	T	3	T	3
Grmzm2g356653B	2179	G	3	G	3
Grmzm2g356653B	2180	C	3	C	3
Grmzm2g356653B	2181	T	3	T	3
Grmzm2g356653B	2182	T	3	T	3
Grmzm2g356653B	2183	C	3	C	3
Grmzm2g356653B	2184	T	3	T	3
Grmzm2g356653B	2185	G	3	G	3
Grmzm2g356653B	2186	A	3	A	3
Grmzm2g356653B	2187	T	3	T	3
Grmzm2g356653B	2188	G	3	G	3
Grmzm2g356653B	2189	T	3	T	3
Grmzm2g356653B	2190	T	3	T	3
Grmzm2g356653B	2191	G	3	G	3
Grmzm2g356653B	2192	T	3	T	3
Grmzm2g356653B	2193	T	3	T	3
Grmzm2g356653B	2194	T	3	T	3
Grmzm2g356653B	2195	C	3	C	3
Grmzm2g356653B	2196	T	3	T	3
Grmzm2g356653B	2197	A	3	A	3
Grmzm2g356653B	2198	G	3	G	3
Grmzm2g356653B	2199	A	3	A	3
Grmzm2g356653B	2200	A	3	A	3
Grmzm2g356653B	2201	T	3	T	3
Grmzm2g356653B	2202	T	3	T	3
Grmzm2g356653B	2203	A	3	A	3
Grmzm2g356653B	2204	T	3	T	3
Grmzm2g356653B	2205	T	3	T	3
Grmzm2g356653B	2206	A	3	A	3
Grmzm2g356653B	2207	A	3	A	3
Grmzm2g356653B	2208	T	3	T	3
Grmzm2g356653B	2209	A	3	A	3
Grmzm2g356653B	2210	G	3	G	3
Grmzm2g356653B	2211	A	3	A	3
Grmzm2g356653B	2212	T	3	T	3
Grmzm2g356653B	2213	A	3	A	3
Grmzm2g356653B	2214	T	3	T	3
Grmzm2g356653B	2215	A	3	A	3
Grmzm2g356653B	2216	T	3	T	3
Grmzm2g356653B	2217	T	3	T	3
Grmzm2g356653B	2218	T	3	T	3
Grmzm2g356653B	2219	A	3	A	3
Grmzm2g356653B	2220	T	3	T	3
Grmzm2g356653B	2221	A	3	A	3
Grmzm2g356653B	2222	G	3	G	3
Grmzm2g356653B	2223	A	3	A	3
Grmzm2g356653B	2224	A	3	A	3
Grmzm2g356653B	2225	G	3	G	3
Grmzm2g356653B	2226	G	3	G	3
Grmzm2g356653B	2227	A	3	A	3
Grmzm2g356653B	2228	A	3	A	3
Grmzm2g356653B	2229	A	3	A	3
Grmzm2g356653B	2230	A	2	A	2
Grmzm2g356653B	2231	A	2	A	2
Grmzm2g356653B	2232	G	2	G	2
Grmzm2g356653B	2233	C	3	C	3
Grmzm2g356653B	2234	A	3	A	3
Grmzm2g356653B	2235	A	3	A	3
Grmzm2g356653B	2236	A	3	A	3
Grmzm2g356653B	2237	G	3	G	3
Grmzm2g356653B	2238	G	4	G	4
Grmzm2g356653B	2239	T	4	T	4
Grmzm2g356653B	2240	C	4	C	4
Grmzm2g356653B	2241	A	5	A	5
Grmzm2g356653B	2242	G	4	G	4
Grmzm2g356653B	2243	G	4	G	4
Grmzm2g356653B	2244	G	4	G	4
Grmzm2g356653B	2245	C	4	C	4
Grmzm2g356653B	2246	A	4	A	4
Grmzm2g356653B	2247	C	4	C	4
Grmzm2g356653B	2248	T	4	T	4
Grmzm2g356653B	2249	G	4	G	4
Grmzm2g356653B	2250	G	4	G	4
Grmzm2g356653B	2251	T	4	T	4
Grmzm2g356653B	2252	A	4	A	4
Grmzm2g356653B	2253	C	3	C	3
Grmzm2g356653B	2254	T	3	T	3
Grmzm2g356653B	2255	A	3	A	3
Grmzm2g356653B	2256	T	3	T	3
Grmzm2g356653B	2257	T	3	T	3
Grmzm2g356653B	2258	T	3	T	3
Grmzm2g356653B	2259	C	3	C	3
Grmzm2g356653B	2260	A	3	A	3
Grmzm2g356653B	2261	G	3	G	3
Grmzm2g356653B	2262	A	3	A	3
Grmzm2g356653B	2263	A	3	A	3
Grmzm2g356653B	2264	G	3	G	3
Grmzm2g356653B	2265	G	3	G	3
Grmzm2g356653B	2266	T	3	T	3
Grmzm2g356653B	2267	A	3	A	3
Grmzm2g356653B	2268	T	3	T	3
Grmzm2g356653B	2269	A	3	A	3
Grmzm2g356653B	2270	T	3	T	3
Grmzm2g356653B	2271	T	3	T	3
Grmzm2g356653B	2272	T	3	T	3
Grmzm2g356653B	2273	G	3	G	3
Grmzm2g356653B	2274	G	3	G	3
Grmzm2g356653B	2275	T	3	T	3
Grmzm2g356653B	2276	T	3	T	3
Grmzm2g356653B	2277	T	3	T	3
Grmzm2g356653B	2278	G	3	G	3
Grmzm2g356653B	2279	T	3	T	3
Grmzm2g356653B	2280	G	3	G	3
Grmzm2g356653B	2281	C	3	C	3
Grmzm2g356653B	2282	A	3	A	3
Grmzm2g356653B	2283	G	3	G	3
Grmzm2g356653B	2284	C	3	C	3
Grmzm2g356653B	2285	T	3	T	3
Grmzm2g356653B	2286	T	3	T	3
Grmzm2g356653B	2287	C	3	C	3
Grmzm2g356653B	2288	A	3	A	3
Grmzm2g356653B	2289	T	3	T	3
Grmzm2g356653B	2290	T	3	T	3
Grmzm2g356653B	2291	T	3	T	3
Grmzm2g356653B	2292	G	3	G	3
Grmzm2g356653B	2293	C	3	C	3
Grmzm2g356653B	2294	A	3	A	3
Grmzm2g356653B	2295	A	3	A	3
Grmzm2g356653B	2296	T	3	T	3
Grmzm2g356653B	2297	G	3	G	3
Grmzm2g356653B	2298	C	3	C	3
Grmzm2g356653B	2299	A	3	A	3
Grmzm2g356653B	2300	T	4	T	4
Grmzm2g356653B	2301	A	4	A	4
Grmzm2g356653B	2302	T	4	T	4
Grmzm2g356653B	2303	A	4	A	4
Grmzm2g356653B	2304	T	4	T	4
Grmzm2g356653B	2305	T	4	T	4
Grmzm2g356653B	2306	T	4	T	4
Grmzm2g356653B	2307	A	4	A	4
Grmzm2g356653B	2308	T	4	T	4
Grmzm2g356653B	2309	T	4	T	4
Grmzm2g356653B	2310	C	4	C	4
Grmzm2g356653B	2311	T	5	T	5
Grmzm2g356653B	2312	T	5	T	5
Grmzm2g356653B	2313	C	5	C	5
Grmzm2g356653B	2314	T	5	T	5
Grmzm2g356653B	2315	T	5	T	5
Grmzm2g356653B	2316	T	5	T	5
Grmzm2g356653B	2317	A	5	A	5
Grmzm2g356653B	2318	C	5	C	5
Grmzm2g356653B	2319	T	5	T	5
Grmzm2g356653B	2320	A	5	A	5
Grmzm2g356653B	2321	A	6	A	6
Grmzm2g356653B	2322	A	6	A	6
Grmzm2g356653B	2323	A	6	A	6
Grmzm2g356653B	2324	A	6	A	6
Grmzm2g356653B	2325	G	6	G	6
Grmzm2g356653B	2326	A	6	A	6
Grmzm2g356653B	2327	G	6	G	6
Grmzm2g356653B	2328	A	6	A	6
[truncated: 1,655 more rows]
