# Supplementary material for: B chromosome contains active genes and impacts the transcription of A chromosomes in maize (Zea mays L.)
Source: BMC Plant Biol. 2016 Apr 16;16:88. doi: 10.1186/s12870-016-0775-7 (PMC4833949; doi:10.1186/s12870-016-0775-7)
Supplement: Additional file 14: Table S4. — BLAST results of seven B-located gene fragments. (XLSX 11 kb) [file 12870_2016_775_MOESM14_ESM.xlsx]

## Sheet: Sheet1
Table S4. BLAST results of seven B-located gene fragments
B-located LTR	BLAST Hits Information
	Genomic Location	Overlapping Gene(s)	Orientation	Length	Score	E-value	%Identity
	4:93828059-93828980		Forward	922	734	0	94.9
	2:160310742-160311635		Forward	894	710	0	94.9
	2:160318513-160319406		Forward	894	710	0	94.9
	8:49262701-49263611		Reverse	911	707	0	94.4
	3:77106031-77106958		Reverse	928	700	0	93.9
comp75688 3250bp	1:22694964-22695792		Forward	829	673	0	95.3
	4:44369845-44370689		Reverse	845	673	0	94.9
	3:48250204-48251055		Forward	852	672	0	94.7
	2:58792249-58793079		Forward	831	671	0	95.2
	6:124344322-124345167		Reverse	846	662	0	94.6
	10:79701967-79702779		Reverse	813	657	0	95.2
	10:79710101-79710913		Reverse	813	657	0	95.2
	8:49270938-49271755		Reverse	818	654	0	95.0
	3:89422230-89423049		Forward	820	652	0	94.9
	4:166749051-166749814		Forward	764	648	0	96.2
	6:24857199-24857601		Reverse	403	379	0	98.5
comp74447 1633bp	6:24857604-24857933		Reverse	330	298	3.5e-166	97.6
	6:24780750-24781060		Forward	311	279	7.7e-155	97.4
	6:24856765-24857075		Reverse	311	279	7.7e-155	97.4
	4:166749901-166750211		Forward	311	263	2.7e-145	96.1
	9:43455113-43455503	GRMZM2G509386	Forward	391	251	3.9e-138	91.0
comp30393 484bp	5:112127973-112128276		Reverse	304	240	4.1e-132	94.7
	5:112127799-112127971		Reverse	173	133	2.9e-68	94.2
	1:1212092-1212174		Forward	83	79	4.9e-36	98.8
	6:27750945-27751033		Forward	89	77	7.7e-35	96.6
	2:19934903-19934990		Reverse	88	76	3e-34	96.6
	6:61062763-61062848		Forward	86	74	4.7e-33	96.5
	2:19939817-19939904		Reverse	88	72	7.4e-32	95.5
The B-located LTR sequences were blasted against Zea mays reference genome V3 (http://ensembl.gramene.org/common/Tools/Blast?db=core, Sept. 28th, 2015).
