# Supplementary material for: B chromosome contains active genes and impacts the transcription of A chromosomes in maize (Zea mays L.)
Source: BMC Plant Biol. 2016 Apr 16;16:88. doi: 10.1186/s12870-016-0775-7 (PMC4833949; doi:10.1186/s12870-016-0775-7)
Supplement: Additional file 16: — Primers used in this study. (XLSX 11 kb) [file 12870_2016_775_MOESM16_ESM.xlsx]

## Sheet: Sheet1
Realtime PCR primers
	Forward	Reverse
GRMZM2G054938RT	GTTCCTTCTCCGTTCAAT	TTTCTTCTTCTCTACCCAAA
GRMZM2G165298RT	TGAAATGCCTCCTGATGTTT	AACTCCAACCTGCCTCAT
GRMZM2G356653RT	CAGGTATAAGTGTGTCTC	ATACATCACGCTCTATCT
GRMZM2G359217RT	TGAAGAAGCTGCTGAAAAGGCGAT	ACTCTTTTTGAGCTTGAGGGTTT
GRMZM2G110567RT	CGAGAAGATGAAGACTGC	GAAGGTGACGATGGAGAG
GRMZM5G828630RT	AGATCCTGTTCTGCAACATTGGG	AGCAAGAACCTCCCTGAAGAACG
ZmActin1	TCACCCTGTGCTGCTGACCG	GAACCGTGTGGCTCACACCA
SCAR75688_1	CGCGGTTCTCCAAGTTCCC	GCTGGAAAAAGCAACAGAACGAG
SCAR75688_2	ACATAATGCAAGAACCGGCTA	CTATCTGTCGAGCACCCGGTA
Amplification B-chromosome located A-homologous genes
	Forward	Reverse
GRMZM2G103725-1	CCACTTCTGTCTGACCTTCCGT	ACCTCAAAAGCAAGTGCGATG
GRMZM2G103725-2	ATTTTGTAGAGCCATCTAAGACA	TATTTTGGCTCTTCAGGACGTT
GRMZM2G144282-1	CAGACGAGCCTTTGAGTCCCA	TCTCAGCCTTGATCTTCTCGTT
GRMZM2G000706-1	TTGCTCGACCGAATGTCTAACCC	CCAACGCTTCTGTGAACACCA
GRMZM2G418004-1	AGTTCGACACCTCCCACTCGGAT	CCCCAACAGCGTCGAGAATAGACCC
GRMZM2G356653-2	TTCACATCCTTCAGCGCATGCTT	CTGACAGCAATGGACACGAGA
GRMZM2G013761-3	ACCAATGCGATGAAATGTCT	TGACACTGTGCTTATATCTGGG
GRMZM2G013761-1	TCTTCCTCAAGCTCTAGCCGAAC	CAGACATTTCATCGCATTGGTGA
GRMZM2G113652_2	CCACCAGATCGCAGCAATGGA	CCCTATTTTCTGGAACCCCTT
GRMZM2G356718_1	GGTTGTTCCTCGAAGATGCTAA	GGGTCATAGACAGTACGCCAT
GRMZM2G020073_1	GTGCTGCCTAATCCAGAATTCCA	GCTCCCATACGATCCTTGACA
GRMZM2G165298_2	TTCCTCGCTGATGTTTCCGTC	CAATGCAGGTACCCAAACCAC
GRMZM2G356653_1	TGGCCTTTTCATTCATGGTTGC	CGATATTTCCACGAAGAATAGCCT
GRMZM2G359217_2	CGGAGGAAGACCGTTGAGCC	AGAATATTTCTTTGCAGTATAGCAAGG
GRMZM2G013761SP	GCACTTACAGCGTAAAAGTCT	CAGTCTTGCGCTACATCTCC
GRMZM2G356718SP	AGCAAACAAAAGGTATGCATC	TTTTCCACTCGTCCTTCAAGC
GRMZM2G165298SP	CAGATGTGCCTATCTAAAGGT	CTGTCGGTAAATAAATGACAAGC
GRMZM2G356653SP	TGATTGGCTTCACATGACA	ATATCTGAATGTAATAAACGGTA
Primers for amplification long sized B-located genes
GRMZM2G013761_1F	TCTTCCTCAAGCTCTAGCCGAAC
GRMZM2G013761_3R	TTAAAGTCTCCACACTTTTAGGACCAC
GRMZM2G356718_2F	ATGAACTTCAACCCTCGCACTACTT
GRMZM2G356718_2R	CTAGTCCCCTAAAGCCCGGGTCA
GRMZM2G165298_1F	ATGCAGCAGATGACTGGGT
GRMZM2G165298_5R	TTATAGTATTAATCCCTGTGCAGCTT
5'_AF466202.2_FG007_1F	ATACTACTGCCAGGTACGTCC
5'_AF466202.2_FG007_1R	TCGTAGACGGAAACATCAGC
GRMZM2G356653_3F	GTTTTCCCTGGTAAAAGTGCAT
GRMZM2G356653_3R	TCAATGTCCTCTCTTAGGGTAAGAC
Amplification of B-located LTRs
comp30393_2F	GGATTTTCTAACTCTCTGGACAGGG
comp30393_2R	AACCACGAGGGGAGATCGC
comp75688_1F	ACGTCTTCTTCCTCGCGGTGT
comp75688_4R	GACGATCATCCTTGTCCTAGCAC
comp74447_1F	GAATCTCCTTCTTGGCACTCT
comp74447_1R	GCCACCAAGTTTGTTTTACTCC
comp75688full_1F	GTCTTCTTCCTCGCGGTGTC
comp75688full_1R	CCAGCGGAAATCTTATTACCAAA
Gene specific primers for RACE
RACE_comp75688_F	CCTCTGCGCGTGCTTCTCCCTGCT
RACE_comp75688_R	CGCGGCGTGCTGGAAAAAGCAACAGA
